# Supplementary material for: Crystal structure of magnesium selenate hepta­hydrate, MgSeO4·7H2O, from neutron time-of-flight data
Source: Acta Crystallogr Sect E Struct Rep Online. 2014 Aug 23;70(Pt 9):134–7. doi: 10.1107/S1600536814018698 (PMC4186159; doi:10.1107/S1600536814018698)
Supplement: Supplementary file 1 [file e-70-00134-sup1.cif]

##############################################################################
#                                                                            #
# This CIF contains the data in a paper accepted for publication in          #
# Acta Crystallographica Section E. It conforms to the requirements of       #
# Notes for Authors for Acta Crystallographica Section E, and has been       #
# peer reviewed under the auspices of the IUCr Commission on Journals.       #
#                                                                            #
# Full details of the Crystallographic Information File format               #
# are given in the paper "The Crystallographic Information File (CIF):       #
# a New Standard Archive File for Crystallography" by S. R. Hall, F. H.      #
# Allen and I. D. Brown [Acta Cryst. (1991), A47, 655-685].                  #
#                                                                            #
# The current version of the core CIF dictionary is obtainable from          #
# ftp://ftp.iucr.org/pub/cif_core.dic.                                       #
#                                                                            #
# Software is freely available for graphical display of the structure(s)     #
# in this CIF. For information consult the CIF software page                 #
# http://www.iucr.org/resources/cif/software.                                #
#                                                                            #
# This file may be used for bona fide research purposes within the           #
# scientific community so long as proper attribution is given to the journal # 
# article from which it was obtained.                                        #
#                                                                            #
##############################################################################
data_I
_audit_creation_method     SHELXL-2014
_chemical_name_systematic
;
Hexaaquamagnesium(II) selenate monohydrate
;
_chemical_name_common     'magnesium selenate heptahydrate'
_chemical_formula_moiety     'H12 Mg O6 2+, O4 Se 2-, H2 O'
_chemical_formula_sum     'H14 Mg O11 Se'
_chemical_formula_iupac     '[Mg (H2 O)6] (Se O4) (H2 O)'
_chemical_formula_weight     293.38
_chemical_melting_point     ?
_shelx_space_group_comment
;
The symmetry employed for this shelxl refinement is uniquely defined
by the following loop, which should always be used as a source of
symmetry information in preference to the above space-group names.
They are only intended as comments.
;
_space_group_crystal_system     orthorhombic
_space_group_name_H-M_alt     'P 21 21 21'
_space_group_name_Hall     'P 2ac 2ab'
loop_
    _space_group_symop_operation_xyz
    'x, y, z'
    '-x+1/2, -y, z+1/2'
    '-x, y+1/2, -z+1/2'
    'x+1/2, -y+1/2, -z'
_cell_length_a     12.234(4)
_cell_length_b     12.020(4)
_cell_length_c     6.809(3)
_cell_angle_alpha     90
_cell_angle_beta     90
_cell_angle_gamma     90
_cell_volume     1001.3(6)
_cell_formula_units_Z     4
_cell_measurement_reflns_used     550
_cell_measurement_theta_min     ?
_cell_measurement_theta_max     ?
_cell_measurement_temperature     10(2)
_exptl_crystal_description     rhomboid
_exptl_crystal_colour     colourless
_exptl_crystal_size_max     4.000
_exptl_crystal_size_mid     1.000
_exptl_crystal_size_min     1.000
_exptl_crystal_density_diffrn     1.946
_exptl_crystal_density_meas     ?
_exptl_crystal_density_method     'not measured'
_exptl_crystal_F_000     592
_exptl_absorpt_coefficient_mu     '0.4823 + 0.0036 * \l'
_exptl_absorpt_correction_type     numerical
_exptl_absorpt_process_details
;
The linear absorption coefficient is wavelength dependent
and is calculated as:
         \m = 0.4823 + 0.0036 * \l  [mm^-1^]
as determined by Gaussian integration in <i>SXD2001</i> (Gutmann, 2005)
;
_shelx_estimated_absorpt_T_min     ?
_shelx_estimated_absorpt_T_max     ?
_exptl_absorpt_correction_T_min     ?
_exptl_absorpt_correction_T_max     ?
_exptl_special_details
;
For peak integration a local UB matrix refined for each frame, using
approximately 50 reflections from each of the 11 detectors. Hence
_cell_measurement_reflns_used 550 For final cell dimensions a weighted average
of all local cells was calculated Because of the nature of the experiment, it
is not possible to give values of theta_min and theta_max for the cell
determination. The same applies for the wavelength used for the experiment.
The range of wavelengths used was 0.48--7.0 Angstroms, BUT the bulk of the
diffraction information is obtained from wavelengths in the range 0.7--2.5
Angstroms. The data collection procedures on the SXD instrument used for the
single-crystal neutron data collection are most recently summarized in the
Appendix to the following paper Wilson, C. C. (1997). J. Mol. Struct. 405,
207--217
;
_diffrn_ambient_temperature     10(2)
_diffrn_radiation_type     'neutron'
_diffrn_radiation_wavelength     0.48--7.0
_diffrn_radiation_source     'ISIS neutron spallation source'
_diffrn_radiation_monochromator     ?
_diffrn_measurement_device_type     SXD
_diffrn_measurement_method     'time-of-flight LAUE diffraction'
_diffrn_detector_area_resol_mean     ?
_diffrn_reflns_number     4337
_diffrn_reflns_av_R_equivalents     ?
_diffrn_reflns_theta_min     0.001
_diffrn_reflns_theta_max     84.533
_diffrn_reflns_theta_full     25.240
_diffrn_measured_fraction_theta_max     0.138
_diffrn_measured_fraction_theta_full     0.700
_diffrn_reflns_limit_h_min     -32
_diffrn_reflns_limit_h_max     30
_diffrn_reflns_limit_k_min     -31
_diffrn_reflns_limit_k_max     20
_diffrn_reflns_limit_l_min     -11
_diffrn_reflns_limit_l_max     6
_diffrn_standards_number     0
_diffrn_standards_interval_count     0
_diffrn_standards_interval_time     0
_diffrn_standards_decay_%     0
_refine_special_details
;
The variable wavelength nature of the data collection procedure means that
sensible values of _diffrn_reflns_theta_min & _diffrn_reflns_theta_max cannot
be given instead the following limits are given
_diffrn_reflns_sin(theta)/lambda_min 0.06 _diffrn_reflns_sin(theta)/lambda_max
1.38 _refine_diff_density_max/min is given in Fermi per angstrom cubed not
electons per angstrom cubed. Another way to consider the _refine_diff_density_
is as a percentage of the scattering density of a given atom:
_refine_diff_density_max = 4.5% of hydrogen _refine_diff_density_min = -3.8%
of hydrogen Refinement of <i>F</i>^2^ against ALL reflections. The weighted
<i>R</i>-factor <i>wR</i> and goodness of fit <i>S</i> are based on
<i>F</i>^2^, conventional <i>R</i>-factors <i>R</i> are based on <i>F</i>,
with <i>F</i> set to zero for negative <i>F</i>^2^. The threshold expression
of <i>F</i>^2^ > \s(<i>F</i>^2^) is used only for calculating
<i>R</i>-factors(gt) <i>etc</i>. and is not relevant to the choice of
reflections for refinement. <i>R</i>-factors based on <i>F</i>^2^ are
statistically about twice as large as those based on <i>F</i>, and <i>R</i>-
factors based on ALL data will be even larger. For comparison, the calculated
<i>R</i>-factor based on <i>F</i> is 0.0578 for the 1606 unique reflections
obtained after merging to generate the Fourier map.
;
_reflns_number_total     4337
_reflns_number_gt     4337
_reflns_threshold_expression     I>2\s(I)
_refine_ls_structure_factor_coef     Fsqd
_refine_ls_matrix_type     full
_refine_ls_R_factor_all     0.0723
_refine_ls_R_factor_gt     0.0723
_refine_ls_wR_factor_gt     0.1969
_refine_ls_wR_factor_ref     0.1969
_refine_ls_goodness_of_fit_ref     1.076
_refine_ls_restrained_S_all     1.076
_refine_ls_number_reflns     4337
_refine_ls_number_parameters     252
_refine_ls_number_restraints     0
_refine_ls_hydrogen_treatment     refall
_refine_ls_weighting_scheme     calc
_refine_ls_weighting_details
             'w=1/[\s^2^(Fo^2^)+(0.1399P)^2^+21.2928P] where P=(Fo^2^+2Fc^2^)/3'
_atom_sites_solution_hydrogens     difmap
_atom_sites_solution_primary     direct
_atom_sites_solution_secondary     ?
_refine_ls_shift/su_max     0.000
_refine_ls_shift/su_mean     0.000
_refine_diff_density_max     2.064
_refine_diff_density_min     -1.715
_refine_ls_extinction_method     'SHELXL2014 (Gruene et al., 2014)'
_refine_ls_extinction_coef     0.0026(3)
_refine_ls_extinction_expression
                                  'Fc^*^=kFc[1+0.001xFc^2^\l^3^/sin(2\q)]^-1/4^'
_refine_ls_abs_structure_details
;
All f" are zero, so absolute structure could not be determined
;
_refine_ls_abs_structure_Flack     ?
loop_
    _atom_type_symbol
    _atom_type_description
    _atom_type_scat_dispersion_real
    _atom_type_scat_dispersion_imag
    _atom_type_scat_source
    'H' 'H' 0.0000 0.0000
          'Neutron Data Booklet, ILL Grenoble, France (2003) ISBN 0-9704143-7-4'
    'O' 'O' 0.0000 0.0000
          'Neutron Data Booklet, ILL Grenoble, France (2003) ISBN 0-9704143-7-4'
    'Se' 'Se' 0.0000 0.0000
          'Neutron Data Booklet, ILL Grenoble, France (2003) ISBN 0-9704143-7-4'
    'Mg' 'Mg' 0.0000 0.0000
          'Neutron Data Booklet, ILL Grenoble, France (2003) ISBN 0-9704143-7-4'
_computing_data_collection     '<i>SXD2001</i> (Gutmann, 2005)'
_computing_cell_refinement     '<i>SXD2001</i> (Gutmann, 2005)'
_computing_data_reduction     '<i>SXD2001</i> (Gutmann, 2005)'
_computing_structure_solution     'SHELXS2014 (Gruene <i>et al.</i>, 2014)'
_computing_structure_refinement     'SHELXL2014 (Gruene <i>et al.</i>, 2014)'
_computing_molecular_graphics     'DIAMOND (Putz & Brandenburg, 2006)'
_computing_publication_material     'publCIF (Westrip, 2010)'
loop_
    _atom_site_type_symbol
    _atom_site_label
    _atom_site_fract_x
    _atom_site_fract_y
    _atom_site_fract_z
    _atom_site_U_iso_or_equiv
    _atom_site_adp_type
    _atom_site_calc_flag
    _atom_site_occupancy
    _atom_site_disorder_assembly
    _atom_site_disorder_group
    Se Se1 0.72001(19) 0.1764(3) 0.4966(7) 0.0005(6) Uani d 1 . .
    O O1 0.6727(3) 0.0565(4) 0.4240(10) 0.0045(10) Uani d 1 . .
    O O2 0.8540(3) 0.1781(4) 0.4840(10) 0.0039(10) Uani d 1 . .
    O O3 0.6788(3) 0.2016(4) 0.7201(10) 0.0032(9) Uani d 1 . .
    O O4 0.6714(3) 0.2769(4) 0.3540(10) 0.0037(10) Uani d 1 . .
    Mg Mg1 0.5841(3) 0.6050(4) 0.4601(11) 0.0028(11) Uani d 1 . .
    O OW1 0.7361(3) 0.6719(5) 0.5016(11) 0.0053(10) Uani d 1 . .
    O OW2 0.5312(3) 0.7470(4) 0.3064(10) 0.0046(10) Uani d 1 . .
    O OW3 0.5370(3) 0.6718(5) 0.7231(10) 0.0052(10) Uani d 1 . .
    O OW4 0.4319(3) 0.5399(4) 0.4219(10) 0.0049(11) Uani d 1 . .
    O OW5 0.6304(3) 0.4595(4) 0.6082(10) 0.0042(10) Uani d 1 . .
    O OW6 0.6434(3) 0.5384(4) 0.2028(11) 0.0059(11) Uani d 1 . .
    O OW7 0.5042(3) 0.4328(4) 0.9377(11) 0.0048(10) Uani d 1 . .
    H H1A 0.7663(8) 0.7214(10) 0.403(2) 0.019(2) Uani d 1 . .
    H H1B 0.7660(8) 0.6934(9) 0.628(2) 0.017(3) Uani d 1 . .
    H H2A 0.5789(8) 0.7721(9) 0.199(2) 0.017(2) Uani d 1 . .
    H H2B 0.4571(7) 0.7511(9) 0.251(2) 0.016(2) Uani d 1 . .
    H H3A 0.5772(7) 0.7242(9) 0.805(2) 0.018(3) Uani d 1 . .
    H H3B 0.4584(7) 0.6826(10) 0.748(2) 0.018(2) Uani d 1 . .
    H H4A 0.3879(7) 0.5493(9) 0.304(2) 0.017(2) Uani d 1 . .
    H H4B 0.4068(8) 0.4717(9) 0.481(2) 0.020(3) Uani d 1 . .
    H H5A 0.6362(7) 0.3931(9) 0.526(2) 0.019(3) Uani d 1 . .
    H H5B 0.5863(8) 0.4406(9) 0.721(2) 0.018(2) Uani d 1 . .
    H H6A 0.7205(7) 0.5302(10) 0.170(3) 0.026(3) Uani d 1 . .
    H H6B 0.5992(8) 0.4994(10) 0.104(2) 0.019(3) Uani d 1 . .
    H H7A 0.4395(7) 0.4789(9) 0.953(2) 0.021(3) Uani d 1 . .
    H H7B 0.4843(8) 0.3642(9) 0.998(3) 0.023(3) Uani d 1 . .
loop_
    _atom_site_aniso_label
    _atom_site_aniso_U_11
    _atom_site_aniso_U_22
    _atom_site_aniso_U_33
    _atom_site_aniso_U_12
    _atom_site_aniso_U_13
    _atom_site_aniso_U_23
    Se1 0.0004(7) 0.0005(10) 0.0006(18) -0.0001(7) -0.0003(10) -0.0002(15)
    O1 0.0057(12) 0.0042(19) 0.004(3) -0.0009(12) -0.0004(16) -0.0005(19)
    O2 0.0013(10) 0.0051(18) 0.005(3) -0.0001(11) 0.0015(14) 0.002(2)
    O3 0.0041(13) 0.0042(19) 0.001(3) -0.0006(11) 0.0013(15) -0.0011(19)
    O4 0.0046(13) 0.0025(18) 0.004(3) 0.0004(12) 0.0005(15) 0.0016(19)
    Mg1 0.0027(12) 0.0021(17) 0.003(3) 0.0008(11) -0.0005(14) -0.0019(19)
    OW1 0.0046(12) 0.008(2) 0.003(3) -0.0021(12) 0.0007(17) -0.001(3)
    OW2 0.0038(12) 0.0028(19) 0.007(3) 0.0004(11) -0.0016(16) 0.000(2)
    OW3 0.0038(11) 0.007(2) 0.005(3) -0.0004(13) 0.0005(15) -0.001(2)
    OW4 0.0042(13) 0.006(2) 0.005(3) -0.0011(13) -0.0017(14) 0.000(2)
    OW5 0.0057(13) 0.0010(19) 0.006(3) 0.0000(12) 0.0002(14) 0.001(2)
    OW6 0.0046(13) 0.006(2) 0.007(3) -0.0001(13) 0.0006(16) -0.002(2)
    OW7 0.0064(14) 0.0040(19) 0.004(3) 0.0009(12) 0.0009(15) 0.000(2)
    H1A 0.022(4) 0.020(5) 0.016(7) -0.005(3) -0.004(4) -0.002(5)
    H1B 0.020(4) 0.019(5) 0.013(8) -0.006(3) -0.004(4) -0.002(5)
    H2A 0.019(4) 0.014(4) 0.018(7) -0.002(3) 0.007(4) 0.004(5)
    H2B 0.013(3) 0.017(4) 0.018(7) 0.001(3) 0.000(3) -0.003(5)
    H3A 0.015(3) 0.019(5) 0.019(7) -0.003(3) 0.001(4) -0.012(5)
    H3B 0.009(3) 0.024(5) 0.021(7) 0.001(3) 0.005(3) -0.002(5)
    H4A 0.016(3) 0.021(5) 0.013(7) 0.001(3) -0.006(3) -0.002(5)
    H4B 0.022(4) 0.016(4) 0.021(8) -0.007(3) -0.001(4) 0.005(5)
    H5A 0.021(3) 0.014(4) 0.021(8) 0.002(3) 0.003(4) -0.004(5)
    H5B 0.020(4) 0.022(5) 0.011(7) -0.001(3) 0.002(4) 0.001(5)
    H6A 0.009(3) 0.030(6) 0.039(10) 0.002(3) 0.004(4) 0.001(6)
    H6B 0.018(3) 0.023(5) 0.015(8) -0.005(3) -0.002(4) -0.004(5)
    H7A 0.015(3) 0.018(5) 0.030(9) 0.007(3) 0.001(4) 0.007(5)
    H7B 0.026(4) 0.016(5) 0.028(9) -0.003(3) -0.002(5) 0.013(6)
_geom_special_details
;
All e.s.d.s (except the e.s.d. in the dihedral angle between two l.s. planes)
are estimated using the full covariance matrix. The cell e.s.d.s are taken
into account individually in the estimation of e.s.d.s in distances, angles
and torsion angles; correlations between e.s.d.s in cell parameters are only
used when they are defined by crystal symmetry. An approximate (isotropic)
treatment of cell e.s.d.s is used for estimating e.s.d.s involving l.s.
planes.
;
loop_
    _geom_bond_atom_site_label_1
    _geom_bond_atom_site_label_2
    _geom_bond_site_symmetry_2
    _geom_bond_distance
    _geom_bond_publ_flag
    Se1 O1 . 1.630(6) yes
    Se1 O3 . 1.631(8) yes
    Se1 O2 . 1.642(4) yes
    Se1 O4 . 1.661(7) yes
    Mg1 OW4 . 2.037(6) yes
    Mg1 OW1 . 2.045(6) yes
    Mg1 OW3 . 2.046(10) yes
    Mg1 OW6 . 2.058(9) yes
    Mg1 OW5 . 2.097(8) yes
    Mg1 OW2 . 2.104(8) yes
    OW1 H1B . 0.968(16) ?
    OW1 H1A . 0.969(16) ?
    OW2 H2A . 0.983(14) ?
    OW2 H2B . 0.984(11) ?
    OW3 H3A . 0.976(13) ?
    OW3 H3B . 0.985(9) ?
    OW4 H4B . 0.964(13) ?
    OW4 H4A . 0.976(14) ?
    OW5 H5B . 0.967(15) ?
    OW5 H5A . 0.976(14) ?
    OW6 H6A . 0.976(10) ?
    OW6 H6B . 0.982(14) ?
    OW7 H7B . 0.955(13) ?
    OW7 H7A . 0.973(10) ?
loop_
    _geom_angle_atom_site_label_1
    _geom_angle_atom_site_label_2
    _geom_angle_atom_site_label_3
    _geom_angle_site_symmetry_1
    _geom_angle_site_symmetry_3
    _geom_angle
    _geom_angle_publ_flag
    O1 Se1 O3 . . 109.7(3) ?
    O1 Se1 O2 . . 110.5(3) ?
    O3 Se1 O2 . . 110.8(4) ?
    O1 Se1 O4 . . 109.8(4) ?
    O3 Se1 O4 . . 107.4(3) ?
    O2 Se1 O4 . . 108.6(3) ?
    OW4 Mg1 OW1 . . 179.2(5) ?
    OW4 Mg1 OW3 . . 90.3(3) ?
    OW1 Mg1 OW3 . . 88.9(4) ?
    OW4 Mg1 OW6 . . 93.7(3) ?
    OW1 Mg1 OW6 . . 87.2(3) ?
    OW3 Mg1 OW6 . . 175.7(3) ?
    OW4 Mg1 OW5 . . 89.3(3) ?
    OW1 Mg1 OW5 . . 90.9(3) ?
    OW3 Mg1 OW5 . . 89.0(4) ?
    OW6 Mg1 OW5 . . 89.4(3) ?
    OW4 Mg1 OW2 . . 88.1(3) ?
    OW1 Mg1 OW2 . . 91.7(3) ?
    OW3 Mg1 OW2 . . 91.7(3) ?
    OW6 Mg1 OW2 . . 90.0(4) ?
    OW5 Mg1 OW2 . . 177.3(3) ?
    H1B OW1 H1A . . 107.8(12) ?
    H1B OW1 Mg1 . . 124.8(9) ?
    H1A OW1 Mg1 . . 119.5(9) ?
    H2A OW2 H2B . . 104.2(12) ?
    H2A OW2 Mg1 . . 115.9(7) ?
    H2B OW2 Mg1 . . 121.0(7) ?
    H3A OW3 H3B . . 108.0(11) ?
    H3A OW3 Mg1 . . 127.8(8) ?
    H3B OW3 Mg1 . . 118.5(10) ?
    H4B OW4 H4A . . 105.5(11) ?
    H4B OW4 Mg1 . . 124.4(8) ?
    H4A OW4 Mg1 . . 124.5(8) ?
    H5B OW5 H5A . . 107.7(11) ?
    H5B OW5 Mg1 . . 115.3(7) ?
    H5A OW5 Mg1 . . 115.3(10) ?
    H6A OW6 H6B . . 109.0(13) ?
    H6A OW6 Mg1 . . 125.2(11) ?
    H6B OW6 Mg1 . . 125.1(8) ?
    H7B OW7 H7A . . 103.7(11) ?
loop_
    _geom_hbond_atom_site_label_D
    _geom_hbond_atom_site_label_H
    _geom_hbond_atom_site_label_A
    _geom_hbond_site_symmetry_A
    _geom_hbond_distance_DH
    _geom_hbond_distance_HA
    _geom_hbond_distance_DA
    _geom_hbond_angle_DHA
    OW1 H1A O3 2_664 0.969(16) 1.692(16) 2.659(9) 175.4(13)
    OW1 H1B O4 2_665 0.968(16) 1.757(15) 2.724(9) 175.1(11)
    OW2 H2A O2 2_664 0.983(14) 1.781(15) 2.757(9) 171.0(11)
    OW2 H2B O4 3_655 0.984(11) 1.753(11) 2.732(7) 172.4(10)
    OW3 H3A O2 2_665 0.976(13) 1.889(13) 2.861(8) 174.5(12)
    OW3 H3B O3 3_656 0.985(9) 1.708(9) 2.692(6) 177.4(14)
    OW4 H4A O1 3_655 0.976(14) 1.720(15) 2.688(9) 170.9(11)
    OW4 H4B O2 4_456 0.964(13) 1.927(11) 2.861(7) 162.3(15)
    OW5 H5A O4 . 0.976(14) 1.874(14) 2.839(8) 169.6(10)
    OW5 H5B OW7 . 0.967(15) 1.786(14) 2.742(9) 169.4(10)
    OW6 H6A OW5 2_664 0.976(10) 1.875(10) 2.841(6) 170.3(12)
    OW6 H6B OW7 1_554 0.982(14) 1.809(13) 2.787(8) 173.4(11)
    OW7 H7A O1 3_656 0.973(10) 1.858(12) 2.790(7) 159.5(14)
    OW7 H7B OW2 3_646 0.955(13) 1.946(16) 2.866(8) 161.2(15)
_shelx_hkl_file
;
   9  -4   0 1779.97   17.67   1    2.19
  10  -1   2  798.23   12.67   1    2.24
   9  -4   2  798.28    12.8   1    2.07
   7  -2   0  587.41   10.53   1    3.14
  10  -3   0  706.92   12.87   1    2.18
   6  -2   1  623.76   10.97   1    3.47
  10  -5   0  563.36   10.89   1    1.88
   6  -3   0  426.25    7.85   1    3.13
  10  -5   1  574.73   12.17   1     1.9
   7  -3   1  449.91    9.36   1    2.83
  13  -3   0  561.66   13.41   1    1.74
  11  -5   2  530.87   12.94   1    1.73
  11  -5   1  510.43   12.17   1    1.79
  14  -5   1  680.96   18.37   1    1.52
  10  -3   1  434.39   10.69   1    2.19
   9  -2   1  396.15    9.61   1    2.52
   9  -2   2  423.83   10.47   1    2.35
  10  -3   2  415.34   11.02   1    2.08
  13  -4   1   550.5   15.71   1    1.68
   8  -3   0  282.81    7.72   1     2.6
  13  -3   2  454.84   14.42   1    1.71
  13  -4   2  451.89   14.94   1    1.64
   9  -4   1  273.23    8.56   1     2.2
  15  -5   2  558.85   18.83   1    1.41
  12  -2   1  319.07   11.01   1    1.95
  11  -4   0  327.18   10.59   1     1.9
   6  -1   1  314.48    8.63   1    3.76
  17  -4   0  507.75    19.2   1    1.33
  14  -2   2   423.5   14.97   1    1.65
  14  -6   1  453.14   17.72   1    1.44
  15  -2   1  362.61   12.49   1    1.58
   4  -1   0  277.95    8.51   1     5.6
  12  -6   0  261.14   10.76   1    1.57
  15  -5   0   471.2   19.01   1    1.43
  16  -8   1  578.99   24.12   1    1.19
   7  -3   0   175.7    5.93   1    2.85
  17  -3   2  424.23   19.18   1    1.36
  11  -4   2  247.75    9.69   1    1.84
  14  -7   1  395.95   16.67   1    1.36
  18  -5   0  486.97   26.07   1    1.23
  12  -4   3  223.08    10.2   1    1.63
  17  -8   2  617.84    29.7   1    1.14
  14  -7   3  436.81   20.33   1    1.29
  10  -2   2  204.28    7.89   1    2.18
  10  -4   1  169.93    7.59   1    2.05
   7  -1   1  204.51    6.91   1    3.29
  15  -6   1  307.78   15.31   1    1.37
  17  -4   3  566.57   23.15   1    1.29
  13  -2   2  257.45   11.66   1    1.76
  15  -7   2  403.26   21.37   1    1.29
  15  -2   3  363.61   14.96   1    1.49
   5  -1   1  171.35    6.08   1    4.35
  15  -5   3   323.5   19.62   1    1.36
  12  -3   1  218.44   10.74   1    1.88
  15  -3   1  276.53   15.62   1    1.55
  16  -6   3  467.19   24.27   1    1.26
  22  -7   0  998.76   52.53   1    0.98
  17  -8   1  385.95   25.57   1    1.15
  14  -2   1  247.87    13.1   1    1.69
  18  -3   1  399.89   20.73   1    1.31
  17  -4   2  302.09   20.16   1    1.33
  12  -4   1  171.93   10.42   1    1.79
   8  -3   1  123.34    5.92   1    2.59
  19  -5   1  478.69   30.39   1    1.18
  15  -8   3  294.34   17.63   1    1.19
  21  -3   1  593.16   34.66   1    1.13
  14  -3   1  229.23    11.8   1    1.65
  12  -6   2  225.96   12.23   1    1.54
  16  -4   2  301.42   19.44   1    1.39
  13  -5   1  209.71   14.05   1     1.6
  10  -2   0  118.22    6.36   1     2.3
  17  -6   1  325.44   22.76   1    1.25
  14  -5   2  229.62   13.56   1    1.49
  14  -6   2  213.14   15.61   1    1.42
  11  -3   2     144    8.49   1    1.94
  14  -3   3  221.08   13.16   1    1.53
   3  -1   0  158.64    7.43   1     7.1
  15  -3   2  245.93   16.24   1    1.52
  17  -4   4  370.54   20.42   1    1.23
  10  -4   0  116.75     6.8   1    2.04
   9  -3   2  110.57    6.49   1    2.23
  14  -6   0  209.55   14.99   1    1.43
  13  -3   1  155.29   10.27   1    1.75
  19  -3   4  413.49   25.44   1    1.15
  16  -7   3  312.75   25.28   1     1.2
   8  -4   1  113.96    5.83   1    2.35
  17  -2   2  190.79   17.67   1    1.38
  17  -6   2  245.18    22.4   1    1.24
  15  -3   0  154.82   10.98   1    1.53
  18  -9   3  318.82   30.07   1    1.03
  17  -5   1  188.61   15.29   1     1.3
  21  -5   3  441.51   43.95   1    1.06
  12  -4   2   92.79    9.48   1    1.74
  16  -4   3  231.23   19.85   1    1.35
  14  -2   3  131.26   11.54   1    1.57
  23  -9   1  783.71   70.09   1     0.9
  18  -7   3  384.86   36.75   1    1.12
   6  -3   1   75.94    4.15   1    3.08
  18  -3   2  264.04   21.15   1    1.29
  16  -6   4  305.82   22.61   1    1.19
  16  -4   0  158.09   15.13   1     1.4
  20  -2   4  256.64   26.25   1    1.12
  17  -7   1  305.09   22.03   1     1.2
  21  -3   3  453.71   38.13   1     1.1
  18  -5   1  258.28   26.87   1    1.24
  13  -6   2   131.8   12.71   1    1.48
   9  -3   0   90.07    6.35   1    2.38
  11  -3   1  104.51    7.66   1    2.02
  19  -5   2  300.43   27.21   1    1.17
  14  -6   3  163.29   15.61   1    1.36
  15  -4   3  143.72   15.17   1    1.41
  22  -9   1  327.87   44.66   1    0.93
  21 -11   5  447.12   51.72   1    0.83
  19  -4   3  206.25   24.04   1    1.18
  22  -5   4  358.79   37.68   1    0.99
  14  -4   3  159.69    14.4   1    1.48
  21  -6   2  287.89   29.35   1    1.05
  18  -6   1  168.97   18.92   1     1.2
  21 -10   0  405.51   37.87   1    0.92
  22  -4   2  409.46   43.31   1    1.06
  23  -5   3  497.89   51.27   1    0.98
  16  -3   0  117.33    12.5   1    1.45
  16  -7   1  244.53   19.62   1    1.25
  11  -2   2   58.85    6.07   1    2.02
  21 -11   1  724.94   56.21   1    0.89
  21  -8   3  381.68   46.21   1    0.98
  13  -6   3  129.87   12.34   1    1.41
  18  -8   0  262.45   29.82   1     1.1
  20  -5   4  246.15   29.47   1    1.07
  20  -7   4  361.52   41.87   1    1.01
  21  -4   4  492.63   42.34   1    1.05
  18  -5   3  181.65   21.64   1     1.2
  12  -2   0   61.92    5.98   1    1.94
  22 -11   2  644.56   69.89   1    0.87
   8  -3   2   36.71    3.55   1    2.38
  17  -5   3  190.43   21.52   1    1.25
  23  -9   3   561.7   64.87   1    0.89
  16  -5   1  119.52   16.71   1    1.37
  20  -3   2  168.74   26.23   1    1.17
  23  -4   5  511.01   54.25   1    0.94
  17  -7   4  222.08   26.55   1    1.11
  14  -5   3  140.17   14.51   1    1.43
  17  -9   2  201.57   23.89   1    1.08
  12  -2   2  124.79   10.53   1    1.88
  19  -9   0  344.85   31.77   1    1.01
  16  -4   1  118.64   16.56   1    1.42
  14  -3   2  109.74   12.46   1    1.61
  17  -7   2  172.93   24.17   1    1.19
  13  -5   2   73.85   10.44   1    1.56
  20  -9   2  276.19   42.28   1    0.98
  24  -8   5  467.91   72.98   1    0.84
  15  -6   0   99.39   14.07   1    1.36
  22  -7   2   404.5   47.06   1    0.99
  20  -5   2  112.75    25.1   1    1.12
  24  -7   2  357.97   59.54   1    0.92
  16  -2   2  121.66   13.92   1    1.47
  15  -2   2   65.65   10.19   1    1.55
  18  -5   2  207.84   26.19   1    1.23
   9  -1   1   31.43    4.29   1    2.62
  22  -5   2  276.83   28.91   1    1.04
   5  -2   0   26.92    2.56   1    4.07
  22  -4   3  334.24    36.5   1    1.04
  17  -5   2  128.97    15.1   1    1.28
  23  -7   1  365.65   52.15   1    0.95
  22  -7   1  341.99   51.39   1    0.99
  18  -8   4  179.24   25.74   1    1.05
  13  -5   3   70.29   10.98   1    1.48
  16  -6   1  187.51    21.9   1    1.31
  23  -4   4  197.15   45.72   1    0.98
  23  -5   1  274.39   46.31   1       1
  23  -7   4  353.54   54.72   1    0.92
  18  -8   2  250.39   32.96   1     1.1
   9  -3   1    39.7    5.32   1    2.38
  15  -6   2   79.68   11.86   1    1.35
  20  -9   3  205.51   38.52   1    0.97
  13  -3   3    54.5    8.15   1    1.61
  21  -9   5  295.66   44.53   1    0.89
  24  -5   4  466.36   64.89   1    0.93
  25  -4   1  170.85   35.63   1    0.94
  20  -3   1  142.06   24.12   1    1.18
   8  -2   0   34.34     4.3   1     2.8
  22  -8   1  167.13   39.44   1    0.96
   5  -2   1   19.14    2.46   1     3.9
   4  -2   1   11.65    1.58   1    4.37
  21  -9   2   219.3   48.17   1    0.96
   8  -4   0   25.37    3.16   1    2.36
   8  -4   2   33.64    4.99   1    2.19
  16  -2   3   33.64   12.68   1    1.41
  14  -4   1   49.03   10.45   1    1.59
  30  -7   3  360.94   78.92   1    0.76
  20  -4   0   97.32   18.17   1    1.15
   5  -7   1 1274.15   13.12   1    1.55
   6  -4   0 1389.26   15.28   1    2.68
   5  -4   0  851.69    11.8   1    2.81
   6  -4   1  811.96   11.85   1    2.67
   4  -5   1  517.24    7.94   1    2.22
   7  -6   2  907.53   14.46   1    1.81
   7  -6   0  696.11   11.94   1     1.9
   8  -6   1  716.12   13.28   1    1.87
   6  -8   1  648.82   13.18   1    1.38
   7  -7   1  613.71   12.64   1    1.66
   9  -9   0  1041.2   20.74   1    1.27
   9  -7   3  674.91   15.27   1    1.46
   7  -8   2  502.16   13.35   1    1.39
   9  -9   1   653.4   18.54   1    1.29
   6  -7   0  284.35    8.48   1     1.6
   7  -5   1  309.33    8.12   1    2.21
  11  -9   1   735.8   21.28   1    1.28
   6  -5   2  278.81     7.7   1    2.09
   8  -8   2  433.26   13.65   1    1.41
   8  -7   0  353.78   10.23   1    1.63
  10 -10   2  732.08   23.35   1    1.15
   6  -6   0  232.29    7.25   1    1.91
   9  -8   3  426.49   14.56   1    1.33
   9  -6   0  318.31   10.47   1    1.79
  15 -10   0  904.65   33.42   1    1.08
   6  -8   3  348.29   11.26   1    1.23
   7  -5   2  261.55    7.88   1    2.05
   8  -7   2  316.59   11.69   1    1.59
   7  -9   2  347.21   14.26   1    1.22
  10  -8   1  364.64   14.63   1    1.43
   8  -6   2  259.94    9.78   1    1.78
  11  -7   3  358.99   13.54   1    1.41
   7  -5   0  157.56    6.33   1     2.2
   4  -3   1  171.93    5.75   1    3.56
   7  -9   3  308.07   14.63   1    1.14
   6  -7   2  187.25    8.02   1    1.55
   5  -5   2  125.34    4.91   1    2.07
   8  -9   1  243.78    12.7   1    1.28
  12  -9   0     367   19.68   1    1.24
  10 -10   0  447.87   19.89   1    1.15
   8  -9   2  292.44   13.29   1    1.25
   7  -9   0  186.46   11.32   1    1.22
  11  -9   0  324.85   16.27   1    1.26
   2  -2   0  121.67    4.94   1    5.69
   8 -11   2  340.13   19.92   1    0.99
  14 -13   1  808.82   45.99   1     0.9
   8 -10   1  262.25   15.85   1    1.13
   7  -9   1  217.85   12.06   1    1.24
   9 -12   2  448.93   28.25   1    0.92
   7  -6   1  152.94    7.48   1    1.92
  10  -7   1  179.87   10.56   1    1.58
   9 -10   4  335.44    20.4   1    1.02
  11 -10   2  351.45   24.63   1    1.15
   8 -10   0  245.68   17.18   1     1.1
   6  -7   1  136.41    7.22   1    1.63
  16 -12   0  824.74   46.78   1    0.93
   4  -4   1   98.77    4.33   1    2.82
   5  -4   1  103.68    4.71   1    2.79
  14  -9   2  406.04   24.07   1    1.18
   7  -8   1  126.56    9.32   1    1.43
   9  -8   0  184.16   11.48   1    1.43
  13  -9   4  338.02    20.8   1    1.11
   8  -9   0  201.49   12.63   1    1.25
  11 -11   2   320.6   25.77   1    1.05
  12 -11   2   304.5    34.7   1    1.05
  11 -12   3   470.5   33.89   1    0.93
   9  -8   2  150.75   15.23   1    1.41
   6  -6   2  103.08    5.93   1     1.8
  15 -11   4  497.19   40.69   1    0.96
   9 -11   0  262.31   21.68   1    1.01
   9 -10   1  248.87   18.72   1    1.15
  11  -7   0  102.51    10.6   1    1.51
  15 -10   3   414.2   31.24   1    1.05
  14  -9   3  262.01   23.85   1    1.15
  10  -8   3  195.24   15.13   1    1.32
  20 -13   0  667.88   59.01   1    0.82
  13 -12   3   516.9   42.49   1    0.94
  13 -10   2  269.78   23.24   1    1.12
   8  -7   3   92.62    6.87   1    1.46
  10 -10   1  144.91   18.12   1    1.17
  18 -12   3  525.28   48.52   1    0.89
   3  -3   0    59.1    3.13   1    3.81
  12 -13   3  489.12   44.62   1    0.87
  13 -12   1  359.97   34.12   1    0.97
  11 -14   0  430.05   46.09   1    0.78
  20 -13   4  597.81   61.82   1     0.8
   9  -8   1   131.7   12.14   1    1.45
   9 -11   3  302.78   25.13   1    0.99
   6  -6   1   79.86    5.77   1    1.93
  11 -11   1  182.82   22.38   1    1.06
  11  -8   3   91.27   10.49   1     1.3
  18 -14   0  732.09   70.86   1     0.8
  16 -14   0  487.19   50.97   1    0.82
   8 -11   1   194.5   19.41   1       1
  15 -13   1  343.93   43.18   1    0.89
  15 -11   0  329.14   33.44   1    1.01
  17 -11   2  465.16   53.41   1    0.98
   3  -2   0   60.06    3.89   1    5.37
  11 -10   1  148.11   17.15   1    1.16
   5  -7   2   45.03    5.15   1    1.47
  13 -10   3   141.9   18.93   1    1.09
   6  -5   1   43.05     4.3   1    2.28
   4  -4   0   45.29    3.09   1    2.86
  13 -11   4  381.27   38.54   1    0.97
  11 -10   4   173.9   20.74   1    1.04
  12 -10   0  143.29   19.28   1    1.14
  14 -10   1   137.6      18   1    1.11
   3  -4   1   25.12    2.08   1    2.66
   7  -8   0   78.75    9.61   1    1.41
   5  -5   0   36.08    3.64   1    2.28
   9  -9   3  114.83   14.04   1    1.21
  13 -13   2  229.41   33.44   1    0.89
  12 -13   1  252.26   35.07   1    0.89
  13 -12   2  417.85   40.78   1    0.97
  15 -11   2  291.67   33.14   1    1.01
  16 -11   4  332.57   42.82   1    0.95
  20 -13   6  406.96   72.16   1    0.75
  14 -12   2  359.48   44.35   1    0.96
  13  -9   1  119.87   19.18   1    1.23
  13 -11   2  235.91   24.87   1    1.04
  12  -8   0   71.56   10.19   1    1.35
   8  -7   1   68.18    9.13   1    1.65
  14 -15   5  690.84   75.83   1    0.71
  12 -14   3  563.57   58.09   1     0.8
  16 -14   4  640.45   70.61   1    0.79
   4  -3   0   42.05    3.23   1    3.71
  16 -11   0   312.6   31.88   1    0.99
  13 -15   0  507.52   57.92   1    0.75
   8  -6   0    46.7    5.89   1    1.86
  14 -13   5  663.64   61.62   1    0.81
  19 -13   0  419.13   54.52   1    0.84
   9 -11   2  139.37    18.5   1    1.02
  15 -12   1  279.48   39.02   1    0.96
  12 -10   3  161.44   21.19   1     1.1
  10 -10   3  127.14   18.54   1     1.1
  12  -9   4  104.61   14.26   1    1.13
  12 -10   4   184.3    28.8   1    1.05
   9 -10   0  104.17   16.82   1    1.14
  12  -8   2  105.67   14.81   1    1.34
  10  -7   3   67.85    8.34   1    1.43
   8  -8   3   80.85   10.47   1    1.31
  16 -14   5  387.27   50.43   1    0.77
  14 -14   0  522.87    59.1   1    0.82
  16 -12   3  255.93   44.66   1    0.92
   9 -11   1  133.69   19.95   1    1.03
  15 -10   1  158.53   23.38   1    1.09
   8  -8   1   62.14    9.96   1    1.45
  11 -11   0  151.55   22.85   1    1.05
   9  -7   2  101.67   12.41   1    1.57
  16 -13   2     223   43.59   1    0.88
   8 -11   3  206.49   24.39   1    0.95
  21 -15   0  436.36   70.92   1    0.73
  16 -15   3  434.47   68.04   1    0.77
  13 -11   0  143.67   23.52   1    1.04
  12 -14   0  265.04   38.83   1     0.8
  13 -14  -1  427.83   53.44   1    0.79
   5  -5   1   27.33    3.48   1    2.29
  11 -10   0   137.1   19.87   1    1.14
   8  -9   3   59.64       9   1    1.18
  16 -11   1  176.36   28.51   1       1
  17 -16   2   607.4   84.15   1    0.73
  13  -9   2   99.56   18.94   1    1.21
  18 -13   5  198.67   48.53   1     0.8
   9  -9   2   74.47   11.08   1    1.27
  13 -13   3  198.18   36.36   1    0.88
  18 -13   3  372.22   67.11   1    0.85
  13 -12   4  120.42   31.29   1     0.9
  13 -14   1  320.68   54.22   1    0.83
  15 -15   5  417.86   60.89   1    0.72
  14 -14   5  408.94    66.2   1    0.75
   3  -3   1     5.1    1.15   1    3.83
  16 -15   4  171.36    79.3   1    0.74
   2  -6   2 1367.72   14.28   1    1.09
   2  -5   2  776.56    8.49   1    1.39
   2  -5   0   511.3    6.03   1    1.48
   2  -5   1  442.14    5.77   1    1.57
   3  -5  -1  384.33     5.3   1    1.59
   1  -3   0   221.8    2.55   1    2.08
   2  -6   0  574.21    9.31   1    1.05
   2  -5  -1  420.08    6.48   1     1.1
   3  -8   1 1030.14   19.24   1    0.94
   1  -4   1  182.05    3.43   1    1.37
   2  -7   2   967.2   19.01   1    0.86
   2  -4  -1  155.39    3.15   1    1.56
   2  -4  -2  351.87    7.14   1    0.88
   4  -8   1  587.16   12.49   1    1.14
   1  -2   0  227.14    3.77   1    4.36
   3  -6   1  320.51    6.43   1    1.52
   3  -6  -1  305.49    6.94   1    1.21
   4  -7   1  405.98    8.86   1    1.41
   4  -7   2  409.69    9.42   1    1.33
   4  -8  -1  575.78   14.76   1    0.96
   3  -8  -1  965.08      23   1    0.74
   4  -7  -1  438.72   10.25   1    1.18
   3  -5   0  181.88    4.22   1    1.96
   2  -4   1  145.32    3.41   1    2.21
   6  -9  -1  542.04    15.4   1    1.05
   5 -11   0 1364.91   38.09   1    0.74
   8 -13   0 2116.95   54.23   1    0.76
   4  -9   2  684.39   19.84   1    0.93
   4  -9   3  748.46   23.16   1    0.87
   4  -8   2  407.06   12.75   1    1.11
   3  -7   1     242    8.42   1    1.18
   5  -9   3  517.04   18.81   1    0.99
   3  -8   2  317.44   13.47   1    0.92
   2  -6   1  213.08    6.65   1    1.15
   3  -9   1  876.78   32.33   1    0.77
   1  -4   2   83.65    4.13   1    1.19
   3  -7  -1  272.78   11.46   1    0.93
   5  -8  -1  210.53     8.8   1    1.12
   2  -7  -1  437.46    21.6   1     0.6
   1  -5   1  161.54    6.57   1    0.92
   4  -8  -2  420.04   20.18   1    0.78
   6 -13   2 1201.12   53.63   1    0.67
   3  -9   3  619.41   34.09   1    0.72
   4 -12   0 1145.72   70.33   1    0.52
   1  -5   0  159.97    8.58   1    0.74
   4  -9   0  287.58   17.28   1    0.89
   1  -5   3   306.3   14.32   1    0.77
   2  -7   3  277.05   17.63   1    0.79
   4  -9  -2  574.61   32.71   1    0.65
   5  -9   1  206.13   12.94   1    1.08
   3  -8   3  256.45   19.51   1    0.86
   7 -12   2  628.75   37.67   1    0.83
   1  -4   0   43.08    2.62   1    1.18
   5 -10   0  365.69   22.06   1    0.87
   1  -3   1   24.41    1.39   1    2.17
   6 -13  -2 1155.82   78.26   1    0.53
   2  -7   4  406.32   26.92   1    0.69
   4 -11   1     547   40.23   1    0.66
   5  -9  -1  214.79   15.59   1    0.94
   3 -10   3   524.7   47.15   1    0.62
   4 -10   3  339.81   25.33   1    0.75
   3  -9   2  302.69   25.27   1    0.76
   2  -6  -1  166.79    9.71   1     0.8
   3  -6   2   67.25    4.54   1     1.4
   5  -8   0  104.29     8.3   1    1.25
   2  -8   4     620   40.83   1    0.59
   6 -14   5 1383.55   92.93   1    0.54
   3  -6   0   79.79    4.97   1    1.45
   4  -9  -3  490.36   40.75   1    0.51
   6 -10  -1  198.35   16.74   1     0.9
   4 -10   1  417.16   27.96   1    0.78
   7 -12  -2  600.45   48.29   1    0.68
   6 -11   0   349.1   27.13   1    0.84
   2  -9   2  779.47   42.72   1    0.56
   8 -14   3   731.1   57.66   1    0.69
   4  -9   4  361.39    22.5   1    0.79
   8 -14   1  517.57   41.55   1     0.7
   1  -7   4  650.69   45.42   1    0.48
   2  -7   0  150.37   12.39   1    0.78
   6 -12  -1  396.72    43.8   1    0.67
   1  -6   1  153.72   12.74   1    0.65
   4 -11  -1  438.83   43.58   1    0.55
   7 -12   3  363.95   37.11   1     0.8
   3  -6  -2   65.95    8.63   1    0.87
   4 -10  -1   253.6   30.89   1    0.66
   3  -9  -1  380.96   37.71   1    0.59
   3 -10   4  518.96   46.38   1    0.58
   8 -14  -1  544.52   56.76   1    0.64
   6 -12   1  380.83   35.61   1    0.76
   6 -11   2  410.12   27.55   1    0.87
   5 -10   4  263.36   24.23   1     0.8
   8 -15   4  627.71   72.82   1    0.61
   6 -12   5   561.6   47.77   1    0.65
   5 -10   2  121.31   18.04   1    0.91
   4 -11   3  257.45   35.05   1    0.65
   1  -2   1   14.86       1   1    3.23
   9 -14   0  353.91   39.61   1    0.72
   2  -8   1  263.42   20.06   1    0.68
   7 -13   0  613.72   64.11   1     0.7
   6 -10   0   81.03   13.06   1    0.98
   3  -8   0   97.58   12.32   1    0.88
   2  -9   3  246.48   36.11   1    0.55
   8 -14  -3  799.17   99.75   1    0.53
   6 -12   3  262.45   37.67   1    0.74
   7 -12   4  338.73   33.91   1    0.76
   8 -14   5  269.83   47.28   1    0.63
   6 -11  -2  350.34   39.26   1    0.68
   5 -11  -1  200.96   29.23   1    0.67
   7 -15   2  599.06  100.54   1    0.59
   3  -7   2   56.72    7.33   1    1.14
   8 -12  -1  204.65   23.69   1    0.81
   7 -13   3  263.26   40.57   1    0.72
   6 -11   1   70.39   16.71   1    0.87
   9 -17   5  321.43   75.82   1    0.52
   6 -14   0  342.38   58.91   1    0.55
   3  -7   3   23.65    5.37   1    1.01
   9 -15   1  185.37   45.65   1    0.67
   2  -9   1  358.41   45.78   1    0.54
   1   2  -1   435.7    3.23   1    2.15
   2   5   0  519.41    6.45   1    1.75
   2   5  -1  459.35    6.83   1    1.35
   2   6   0  573.36    9.22   1     1.3
   2   5   1  392.49    6.17   1    1.82
   3   5  -1  410.45    6.73   1    1.81
   3   8   1 1055.24    17.6   1    1.11
   1   3   0   235.2    3.44   1    2.59
   2   4  -2  355.46    6.67   1    1.08
   2   6  -2 1233.22   22.85   1     0.7
   3   8  -1 1124.29   22.79   1    0.91
   4   8   1  596.98   12.95   1     1.3
   1   4   1   174.2    3.64   1    1.69
   3   6  -1   316.5    7.24   1    1.41
   4   7  -1  440.35    9.81   1    1.35
   2   7   2  653.63   15.23   1    1.03
   2   7   1  608.57   14.23   1    1.07
   5  11   0 1567.61   37.29   1    0.86
   3   6   1  336.21    6.89   1    1.72
   4   8  -1  560.17   14.47   1    1.12
   2   4  -1  159.26    3.83   1    1.84
   1   2   0   220.3     4.7   1    5.01
   3   5  -2   201.1    5.82   1    1.28
   1   4  -1   174.2    5.49   1    0.95
   4   7  -2  437.51   12.44   1    1.09
   4   6  -2  270.04    7.79   1     1.3
   3   7   1   255.4    8.01   1    1.37
   2   7  -1  619.67   17.77   1     0.8
   4   9   2  493.14   16.45   1    1.06
   1   5   0  176.84    5.44   1    1.04
   2   6  -1  221.82     8.8   1    1.02
   4   9  -2   744.9   29.28   1    0.79
   3   6  -3   437.2   19.89   1    0.72
   2   7   0   229.8   10.59   1    0.99
   3   7  -1  254.25   10.55   1    1.12
   2   9   2  810.53   33.62   1    0.71
   6   9  -2  421.59   17.84   1    1.03
   4   9   0   330.1   15.93   1    1.04
   3   8   2  221.21   10.74   1    1.08
   4   8  -2  441.65   19.38   1    0.92
   1   4   0   47.27    2.54   1    1.57
   6  13   2 1436.94   59.36   1    0.77
   4  12   0 1440.04   69.14   1    0.65
   2   7  -2  772.16   29.93   1    0.57
   1   3  -1   25.64    1.52   1    1.39
   2   3  -1   51.31    2.16   1     2.6
   4  11   1  583.54   34.44   1    0.79
   4   6  -4  456.69   26.74   1    0.67
   2   8   1  342.84   18.84   1    0.85
   5   9  -3  566.39   33.72   1    0.76
   5  10   0  320.14   18.87   1       1
   6  13  -2 1219.48   73.69   1    0.63
   7  10  -3  394.63    26.6   1    0.85
   5   8  -2  227.78   13.61   1    1.08
   3   9   1  445.44   22.52   1    0.91
   4   9  -3  639.31   47.03   1    0.63
   1   6   1   317.4   12.11   1    0.89
   3  10   0  458.49   33.06   1    0.72
   3   9  -1  443.25   26.25   1    0.75
   3   6  -2   80.55    7.32   1    1.05
   2   8  -1  273.55   28.03   1    0.64
   7  13   0  553.83   44.34   1     0.8
   6  11  -2  388.24   32.52   1     0.8
   8  12  -3   601.4   43.32   1    0.75
   6  11   0  363.67   20.56   1    0.95
   7  12  -2  511.27   33.91   1    0.77
   4  10  -1  337.01   27.29   1     0.8
   4  10   1  376.14   26.24   1    0.92
   4  11  -1  601.72    48.2   1    0.68
   3   8  -2  280.39   23.86   1    0.72
   2   9   1  452.49   32.08   1     0.7
   1   6   2  143.35   11.56   1    0.87
   6  12   1  491.85   36.75   1    0.86
   3   9   2  268.47    19.1   1    0.91
   4   9  -4  413.08   57.28   1    0.48
   8  14  -1  614.36   58.45   1    0.73
   3   6   0   63.36    4.74   1    1.67
   3   9  -2  342.22   32.79   1    0.61
   6  12  -1   453.1   42.16   1    0.78
   6  10  -1  265.71   20.42   1    1.02
   5  11   1  282.71   24.75   1     0.9
   5  11  -1  311.76   28.44   1     0.8
   3   8   0  101.05   11.24   1    1.05
   3  10   2  432.44   39.28   1    0.77
   4   8  -4  307.35   43.72   1    0.54
   2  11   3  741.01   74.43   1    0.51
   5  10  -4  357.06   61.67   1    0.55
   2   9   3  240.23   27.29   1    0.68
   8  14  -3  656.47   72.35   1    0.61
   3  12   2  148.67   31.13   1    0.57
   6  14   0  591.89   61.71   1    0.65
   5  10   2  110.26   14.54   1    1.01
   6  12   0  168.12    27.4   1    0.83
   3   7   0      61    6.48   1    1.32
   8  15   0  374.75   53.24   1    0.69
   8  15  -4  511.71  101.67   1     0.5
   8  11  -3  116.69   22.58   1    0.82
   7  17  -1  407.34     101   1     0.5
   2   8   2   68.27   13.41   1    0.85
   4  10  -3  137.95   23.86   1    0.55
   4  11   2  182.13   31.81   1    0.79
   4  12   1   92.26   27.44   1    0.68
   9  19   1  832.04  142.11   1    0.52
   5   7   1 1398.34   16.89   1     1.7
   5   4   0  813.94   13.23   1    2.98
   9   9   0 1182.44   24.73   1    1.36
   6   8  -1   618.8   13.02   1    1.36
   6   8   1  726.12   14.66   1    1.51
   7   6   0  679.18   13.76   1    2.02
   4   5   1  481.45    9.31   1     2.4
   8   6  -1  637.19   14.05   1    1.82
   7   7  -1  528.63   12.49   1    1.62
   8   6   1  682.14   14.82   1    1.97
   6   9   1  663.87   16.84   1     1.3
   7   7   1  585.49   14.73   1    1.77
   6   8   0  404.37   11.91   1    1.48
   9   9   1  759.97   24.05   1    1.38
   9   9  -1  683.86   21.16   1    1.29
  11   9   1  729.94   24.02   1    1.35
  11   9  -1  702.09   24.29   1    1.28
   6   7   0  290.53   10.04   1    1.74
  10  10   2  735.83   26.73   1    1.23
   7  10   0  476.31   18.27   1    1.16
   6   6   0  252.96    9.19   1    2.04
   8   7   0  360.02   12.77   1    1.73
  10  10   0  386.76   23.61   1    1.23
  10  10  -2  646.31   24.97   1    1.08
   5   7   0  175.24    7.17   1    1.67
  10   8  -1   361.8   16.89   1    1.42
   4   6   1  116.21    5.15   1    1.93
   7  10   2  383.57   17.87   1    1.17
  10   8   1  339.22   16.03   1    1.51
   8   9   1  333.83   16.77   1    1.38
   3   4   0  102.83    4.15   1    2.96
   7   9  -1  241.02   13.04   1    1.24
   8   9  -1  317.68   15.13   1    1.28
   6   7  -1  143.17    8.39   1    1.59
   6   7   1   170.3    8.88   1    1.76
   8  10  -1  295.75   18.07   1    1.13
   7   9   0  201.56   12.25   1    1.33
  10  14   1  824.42   54.32   1    0.85
   8  10   0  248.87   16.25   1     1.2
  12   9   0  330.49   20.02   1     1.3
   2   3   0      85    3.46   1     3.8
   8   9   2  264.08   16.54   1    1.34
  16  12   0  810.09   50.45   1    0.98
   9  12   2  472.98   30.61   1       1
  11   7  -1  208.15   13.06   1     1.5
   7   5   0   135.5    7.05   1    2.31
  10  14  -1  844.85   54.28   1     0.8
   7   6  -1  116.15    7.05   1    1.86
   8  10   1   318.7   20.47   1    1.23
   8  11   1  248.19   27.49   1    1.09
   7   9   1  234.45   14.12   1    1.35
   9  10  -1  257.17   19.56   1    1.16
   9  10   1   256.6    22.4   1    1.24
   7   6   1  153.25    8.34   1    2.03
   8  11   2  301.19    22.5   1    1.08
   8   9   0  238.62   14.52   1    1.36
  11  10  -2   320.3   21.85   1    1.09
  14  13   1  820.73   50.38   1    0.95
   9  11   0  271.18   22.71   1     1.1
  11  11  -2  417.11   32.11   1       1
  14  13  -1  862.09   49.06   1    0.91
   2   2   0  129.15    6.64   1    6.12
   9  10  -2  239.06   22.09   1    1.06
   9   8  -1  118.85   12.26   1    1.44
  12  13  -3  475.07   44.05   1     0.8
   9   8   0  197.35   13.76   1    1.52
  10   7  -1  161.12   11.72   1    1.55
   8  12   0  329.41   26.66   1    0.95
   5   4   1   94.67    5.47   1    2.93
  11  10   2   286.9    22.7   1    1.22
   9   8   1  119.24    9.91   1    1.54
   9  10   2  180.05   20.41   1    1.22
  11  10   1   193.3   24.73   1    1.24
   7   8   1  146.81   12.38   1    1.55
  10  10   1  178.03   20.05   1    1.24
   6   6  -1   64.44    5.18   1    1.86
   9  13   2  276.88   31.96   1     0.9
   3   3   0   63.16    4.18   1    4.08
   6   6   1   72.92    6.66   1    2.06
  11  11   0  308.05    39.3   1    1.12
  12  11  -2  258.33   27.68   1       1
   8  11  -1  183.37   18.34   1    1.01
  14  12   2  396.51   44.84   1    1.02
  18  14   0  639.37   81.07   1    0.85
   8  12   1  291.26   31.33   1    0.97
  13  12  -1  343.13   39.43   1    0.99
   5   6  -1   26.56    3.29   1     1.8
  12  11   2  343.13   31.97   1    1.11
   5   5   0   40.79    4.19   1    2.45
  15  13   1  416.75   47.02   1    0.94
  16  14   0  731.19   78.98   1    0.87
  13  15   0  665.48   75.84   1    0.81
  13  13   2  303.02   44.03   1    0.95
   6   5   1   47.55    5.58   1    2.41
  13  10   2  260.94   27.19   1    1.19
  11  11   1  232.46   28.89   1    1.14
  11  14   0  436.63   50.05   1    0.86
  11  10  -1  155.11   21.44   1    1.17
   8  11   0  102.44   18.15   1    1.07
   4   4   0   48.57    4.32   1    3.06
   9  11   2   95.66   15.85   1     1.1
  15  13  -1  416.05    46.9   1    0.91
  12  13   1  244.26   35.65   1    0.96
  10   9   1    55.5   12.49   1    1.37
  13  14   1  337.98      50   1    0.89
  14  14  -3  467.39    69.4   1    0.76
  13  12  -2   222.2   43.01   1    0.93
  12  12   0   87.56   22.02   1    1.02
  10  10  -1  158.45   19.49   1    1.17
   4   3   0   42.78    3.71   1     3.9
  13  11  -2   257.4   29.97   1       1
  11  11  -1  174.38   23.77   1    1.07
  14  12  -2  319.48   44.97   1    0.93
  10  14   0  281.32   38.86   1    0.84
   9  11  -2   65.85    16.5   1    0.96
  12  13  -1  212.23   32.52   1    0.91
  16  12   3  347.64   40.06   1    0.97
  13  11   0  170.52   36.35   1     1.1
  17  16   2  341.91   61.99   1    0.77
  15  12   3  217.07   38.44   1    0.98
   9  11  -1  109.29   17.56   1    1.04
  12  10   0  119.49   20.87   1    1.21
  15  11   0  314.42    31.4   1    1.06
   8   6   0   21.43    4.55   1    1.96
   8   7   1   54.88     7.2   1    1.75
  13  12   2  339.54   42.71   1    1.03
  13  13  -2  321.68   51.64   1    0.87
   8   7  -1   39.91    6.16   1    1.61
  13   9  -1   92.92   14.54   1    1.22
  19  13   0  503.66   72.64   1    0.88
  14  14   2   88.95   30.08   1    0.89
  14  15   1  211.11   42.57   1    0.83
  16  15  -3  383.75   66.85   1    0.72
  15  12  -1  139.09   30.27   1    0.96
   7   7   0   48.36    8.04   1    1.75
   5   5   1   21.55     4.4   1    2.44
  16  15   3  650.07   84.49   1    0.82
  14  14  -1   271.7   53.25   1    0.85
   9   4   0 1816.93   20.53   1    2.26
   9   5   1  942.86   14.38   1    2.08
  10   6   1  752.38   14.96   1    1.81
  10   3   0  676.01   13.77   1    2.23
   7   2   0  579.05   11.44   1    3.21
   6   2   1  615.93    12.4   1    3.55
  10   5   0  550.72   12.57   1    1.95
  10   5   1  552.26   12.74   1    1.96
   7   3   1  421.28    9.44   1    2.91
   6   3   0  410.91    9.16   1    3.25
  13   3   0  586.17   14.86   1    1.77
  11   5   2  521.56   13.87   1    1.78
  11   5   1  532.54   14.23   1    1.85
  13   4   1  523.63   16.01   1    1.72
   9   2   1  362.09    9.45   1    2.56
  14   5   1  620.78   19.09   1    1.55
  10   3   1  399.48   11.03   1    2.23
   9   5   0  272.16    9.35   1    2.07
  13   4   2  410.95    14.4   1    1.68
   8   3   0  274.15    8.59   1    2.66
  13   3   2  403.99   13.47   1    1.73
  15   5   2  563.26   21.66   1    1.45
   9   4   1  273.03    9.24   1    2.26
  11   4   0  321.06   11.48   1    1.95
  17   4   3  661.14   25.33   1    1.31
  15   5   0  455.75   20.88   1    1.46
  17   4   0  538.31   23.51   1    1.36
  12   6   0  280.17    14.1   1    1.62
  14   6   1  421.59   16.74   1    1.48
   4   1   0  257.79    8.85   1     5.7
  11   4   2  241.16   10.82   1    1.89
  17   8   2  590.84    31.1   1    1.18
   7   3   0  156.93     6.2   1    2.93
  18   5   0  597.12   28.23   1    1.25
  16   8  -1  517.59   25.35   1    1.18
  14   5   2  292.17    17.2   1    1.52
  10   4   1  161.33    8.36   1     2.1
  12   6   2  246.82   13.29   1    1.59
  12   3   1  190.45   10.18   1    1.91
  14   8   0  313.48   18.15   1    1.31
  22   7   0  913.09   52.24   1       1
   7   4   1  141.61    5.76   1    2.61
  16   8   1  449.67   25.61   1    1.23
  15   6   1  308.16   19.51   1    1.41
   8   3   1  138.72       7   1    2.65
  15   3   1  278.03   14.91   1    1.57
  15   7   2  338.62   21.91   1    1.33
  14   7   1  291.74   17.03   1     1.4
  18   3   1  382.71   19.82   1    1.32
  16   4   2  306.87   19.94   1    1.42
  12   4   1  210.66   13.54   1    1.84
  16   6   3  344.27   21.88   1    1.29
  14   3   1  219.42   13.93   1    1.67
  13   2   0  158.56    9.07   1    1.82
  19   5   1  411.29   28.07   1    1.21
  11   3   2  137.01    8.88   1    1.97
  14   6   0  236.26   16.36   1    1.47
  12   7   1  233.82   14.52   1    1.53
  16   9   1  311.14   27.61   1    1.17
   8   4   1  108.69    6.66   1    2.43
  17   8  -1  379.37   27.53   1    1.14
  12   5   0  153.79   12.58   1    1.73
  10   2   0   110.5    6.92   1    2.33
  17   6   1  290.31    22.9   1    1.28
  13   5   1  142.41   11.82   1    1.64
   3   1   0  150.12    7.72   1    7.28
  17   8   1  327.65   25.82   1    1.18
  11   3   1  105.32    8.68   1    2.06
  18  10   1  448.62   38.61   1    1.05
  14   6   2  180.16    14.6   1    1.46
  21  11   1  631.61   63.39   1    0.92
  10   4   0   98.76    7.72   1     2.1
  19   9  -1  467.62    40.5   1    1.02
   7   4   0   65.82    4.56   1    2.63
  23   9   1  798.52   74.51   1    0.93
  17   5   3  197.21   22.63   1    1.27
  23   9  -1  763.56   67.62   1     0.9
  16   7   3  248.48   21.25   1    1.24
  22   4   2   509.2    44.9   1    1.07
   6   3   1   70.66    4.63   1    3.19
  18   8   0  243.76   27.79   1    1.13
  16   4   3  176.71   18.29   1    1.37
  15   3   0  164.62   12.99   1    1.56
  15   4   1   202.3   16.77   1    1.52
  17   6   2  230.18   24.57   1    1.27
  13   3   1  118.59    9.92   1    1.78
  17   4   2  273.12   19.55   1    1.35
  12   4   2  114.81    9.41   1    1.78
  14   8   2   159.8   15.54   1    1.31
  17   7  -1   283.4   23.24   1    1.19
  22   9  -1  551.64      63   1    0.93
   9   3   0    59.9    5.63   1    2.43
  23   5   3   515.3   49.01   1       1
  17   7   1  324.39   27.69   1    1.24
  19   5   2  262.05    27.5   1     1.2
  18  10   2  386.96   35.62   1    1.04
  19   9   0  389.12   44.15   1    1.05
  22   9   1  477.89   58.49   1    0.96
  21  11  -1  547.42   53.35   1    0.89
  16  10   2   419.3   30.06   1     1.1
  16   6   2  232.79   29.65   1    1.33
  16   7  -1     206    18.3   1    1.24
  16   7   1  241.47   26.29   1    1.29
  22  11   2   680.7   69.47   1    0.89
  22   7  -1  275.83   38.36   1    0.98
  17   9   2  256.86   31.68   1    1.12
  22   5   4  298.79   45.05   1    1.01
  18   5   3  171.83   24.02   1    1.22
  19   4   3  150.07      23   1    1.19
  18   6   1  222.96   22.16   1    1.23
  21  10   0  353.43   43.72   1    0.95
  17   5   1   180.1   19.76   1    1.33
  18   6   3  198.78   23.21   1    1.19
  18   5   1   191.9   22.67   1    1.26
  13   5   2   79.27   10.63   1     1.6
  16   7   2  154.26   22.01   1    1.27
  21   6   2  345.62   42.62   1    1.07
   8   2   1   48.71    4.71   1    2.83
  18   7   0  184.63    23.6   1    1.17
  14   3   2   80.91    9.55   1    1.63
   9   3   1   43.84    6.93   1    2.43
  19   8   1  173.49   27.06   1     1.1
  12   7   2  110.37   11.49   1     1.5
  16   8   2  165.01   24.62   1    1.22
   5   2   0   31.75    2.97   1    4.19
  18   5   2  169.58   19.04   1    1.25
  17   7   3  189.45   22.98   1    1.19
  13   8   1   79.59   10.57   1    1.37
  18   8   1  116.79   23.87   1    1.14
  19  10   3  256.08   39.73   1    0.99
  21   8   3     344   51.12   1       1
  23   7   4  319.66   58.18   1    0.94
  16   3   0  106.73   13.17   1    1.47
  21   7   1  178.74   31.66   1    1.05
  22   7   1  244.76   37.28   1    1.01
  16   9   3   51.88   13.13   1    1.13
  26   8  -1  166.38   62.76   1    0.84
  12   2   0   64.77    6.74   1    1.96
  21   9   3  267.88   48.56   1    0.97
  19   6   1  223.73    31.4   1    1.17
  17   5   2   94.69   17.43   1    1.31
  24   6   0  174.89   28.86   1    0.95
  23   9   3  473.26   79.57   1    0.91
  13   7   0    47.1    9.94   1    1.45
  21   5   1  150.42   33.64   1     1.1
  22   8   4  138.24    34.4   1    0.95
  22  13   2  425.91   68.23   1    0.83
   8   4   0   14.16    2.86   1    2.45
  16   4   1  100.68   16.11   1    1.44
  23  11   2  190.74   54.76   1    0.87
  13   4   0   46.76    9.07   1    1.71
  24   5   4  172.36    36.6   1    0.94
  28   7   5  346.18   87.69   1    0.79
   8   2   0   20.39    3.16   1    2.86
  23   6   0  138.11   28.91   1    0.99
  19   8  -1  232.23   32.11   1    1.06
   6   1   0    7.33    1.82   1    3.93
   7  -6  -2  947.18   12.22   1     1.5
   6  -4  -1  865.84   10.86   1     2.4
   9  -5  -1  990.11   12.89   1    1.87
   8  -6  -1  652.23   10.65   1    1.73
   9  -4  -2  813.85    13.1   1     1.8
   7  -7  -1  514.63     9.5   1    1.51
  10  -6  -1  732.08   13.26   1    1.63
  10  -6  -2  869.24   15.94   1    1.47
   9  -7  -3  790.32   16.94   1    1.17
   5  -3  -1  326.75    6.67   1    2.93
   6  -5  -2  303.15    6.76   1    1.67
   7  -5  -1  321.81    7.33   1    2.01
   6  -3  -2  279.27    6.23   1    2.18
   5  -3  -2  222.11    4.86   1    2.17
  11  -5  -2  531.67   12.68   1    1.54
   7  -5  -2  307.44    7.56   1     1.7
  11  -9  -1  658.84   17.29   1     1.2
   8  -5  -3  358.85    9.55   1    1.39
  10 -10  -2  664.32   21.14   1    1.01
   4  -3  -1  165.39    4.24   1    3.02
   7  -3  -2  224.86    6.38   1    2.12
   8  -6  -2  269.81    9.13   1    1.51
   8  -7  -2  309.33    9.92   1    1.35
  11  -7  -4  662.95   22.46   1    1.03
  11  -8  -4  646.39   24.83   1    0.95
   7  -6  -1  136.93    5.34   1    1.75
  15  -9  -4 1094.33   47.06   1     0.9
  10  -8  -1   296.7   11.11   1    1.34
   9  -6  -3  259.91   11.34   1    1.28
  11  -7  -3   363.9   15.78   1    1.18
   9  -5  -3  190.99    8.92   1     1.4
   8  -5  -2  166.08    7.64   1    1.69
  11  -7  -1  195.59   10.13   1    1.44
   7  -4  -1  136.83    5.19   1    2.29
  12  -6  -2  234.62   11.68   1    1.39
  10  -6  -3  265.96   13.54   1    1.28
  14  -7  -4  654.88   28.95   1    1.01
   7  -4  -2  133.23    5.79   1    1.91
   5  -4  -1   88.53    3.45   1    2.44
  14  -9  -2  409.16   24.04   1    1.08
  14  -7  -3  384.26   21.56   1    1.12
  11 -10  -2  313.19   20.28   1    1.02
  10  -5  -3  182.38   10.92   1    1.38
   6  -6  -1   77.51    4.43   1    1.73
   6  -3  -1   77.34    4.02   1    2.77
  18 -10  -2  361.04   30.28   1    0.93
  16 -10  -2  433.86   33.94   1    0.97
   9  -8  -1  123.19    8.72   1    1.35
  12  -7  -1  192.41   11.67   1    1.39
   9  -8  -2   102.5    8.14   1    1.22
   9  -5  -2    74.7    6.33   1    1.65
  15 -10  -3  409.13   35.44   1    0.92
  10  -8  -3  192.67   15.24   1    1.08
  13 -11  -2  317.57   26.12   1    0.94
  12 -11  -2  270.66   24.85   1    0.94
  13 -10  -2  319.83   23.64   1    1.02
  15 -11  -4  547.01   47.79   1     0.8
  14  -9  -3  277.02   23.76   1       1
  14 -11  -5  599.81    51.9   1    0.72
   6  -5  -1   39.97     3.7   1    2.04
  11  -8  -2   116.7   11.63   1     1.2
  13  -9  -4  424.68   35.32   1     0.9
  15  -8  -3  407.08   29.43   1    1.04
  18  -9  -3   324.2   31.35   1    0.93
  11  -6  -3  109.03    10.5   1    1.27
  14 -11  -4   481.8   41.54   1     0.8
  13 -12  -3  411.08   37.73   1    0.81
  13  -6  -3   129.8   14.32   1    1.21
  17 -10  -5  478.25   54.25   1    0.77
  16 -11  -1  198.96   27.66   1    0.96
  15  -9  -1  165.26   17.07   1    1.11
  15  -7  -3  138.12   19.32   1    1.09
  15 -11  -2  222.23   29.71   1    0.93
   8  -7  -1   50.29       6   1    1.52
  13  -7  -4  156.11   19.05   1    1.02
  18 -12  -3  707.36   57.19   1     0.8
  13  -9  -1  142.78    16.3   1    1.17
  12  -7  -2   90.69   10.71   1    1.29
  13 -12  -2  274.67   30.19   1    0.87
   5  -5  -1   39.94    3.23   1    2.01
   9  -7  -2   58.83    8.23   1    1.36
   8  -5  -1   31.87    3.96   1    1.95
  11  -9  -2   59.65    8.93   1    1.11
  16 -11  -3  275.43   44.77   1    0.86
  15  -9  -5  291.24   35.04   1    0.81
  13  -8  -4   118.4   18.54   1    0.96
  11  -6  -4   58.56   13.37   1     1.1
  10  -7  -3   90.53   10.61   1    1.18
  13 -13  -2  350.46   42.95   1     0.8
  17 -11  -2  258.51   35.13   1     0.9
  12 -10  -3  184.28   21.74   1    0.93
  13  -8  -5  241.58   34.53   1    0.85
  13  -9  -2   142.2   17.81   1    1.09
   3  -2  -1   11.76    1.34   1    3.84
  10  -9  -1   89.54   11.27   1    1.21
  16  -8  -5  268.51   38.51   1    0.85
  13  -7  -3  119.23   15.71   1    1.15
  11  -5  -3   78.91     9.1   1    1.35
  12  -8  -3   24.28    6.87   1    1.08
  13  -5  -3   70.61   10.96   1    1.28
  14 -12  -2   223.5   25.36   1    0.87
  16 -11  -4  350.73   42.18   1     0.8
   8  -8  -1   39.72    4.83   1    1.34
  14  -8  -2  156.12   17.62   1    1.15
  12  -8  -1   74.43   12.05   1    1.29
  11  -8  -3  105.11   13.94   1    1.09
  17  -9  -4  325.36   48.05   1    0.88
  14  -8  -3  103.01   20.91   1    1.06
  17  -7  -4  183.65   29.97   1    0.95
  12  -7  -3   67.25   11.77   1    1.17
  15 -10  -1  188.98   22.63   1    1.04
  18  -8  -4  258.84   44.87   1     0.9
  16 -12  -3  354.77   50.68   1    0.81
  15 -12  -3  210.85   38.85   1    0.82
  15 -10  -2  235.91   29.81   1    0.99
  16 -13  -2  141.57    26.7   1    0.81
  22 -13  -2  328.95   62.65   1    0.75
  15 -10  -5  206.35   35.07   1    0.77
  17  -9  -5  304.03   46.21   1    0.81
   4  -2  -1   12.03    1.63   1    3.73
  18 -13  -2  125.26   28.91   1     0.8
   5  -2  -1   11.64    1.68   1    3.43
   6   0  -5 2008.37   29.17   1    0.91
   5  -3  -4 1111.03   16.89   1    1.02
   4   0  -4  630.03   11.75   1    0.97
   5   1  -4  676.08   12.13   1    1.17
   5  -1  -4  660.49   12.14   1    1.15
   5  -5  -4 1218.43   23.05   1    0.84
   4  -3  -3   429.1    7.87   1     1.3
   5  -4  -4  827.97   17.56   1    0.93
   2   0  -2   92.88    2.07   1    1.94
   2   1  -2   79.24    1.85   1    1.88
   1  -1  -1   65.02     1.3   1    2.96
   2  -1  -2   83.23    2.17   1    1.78
   5   0  -4  353.61    9.61   1    1.17
   6   1  -5  605.56   17.69   1    0.91
   6  -4  -4     386   12.32   1    1.06
   7   0  -5  599.97   18.49   1    1.01
   3   2  -3  132.33    4.47   1    1.21
   5  -3  -5  908.51   28.46   1    0.69
   5   1  -5   690.2   21.61   1    0.78
   6  -1  -5  612.52   19.59   1     0.9
   5  -1  -5   721.1   22.84   1    0.76
   3  -2  -3  124.31       5   1    1.13
   4   1  -4  196.82    8.32   1    0.97
   7  -4  -4  300.92   11.21   1    1.15
   7  -3  -5  472.06   18.28   1    0.92
   7  -4  -6 1138.28   43.21   1    0.66
   3   0  -3    68.7    3.21   1     1.3
   5   0  -5  434.75   19.38   1    0.78
   6   0  -4  171.25    8.45   1     1.3
   9  -2  -6   864.3   34.35   1    0.84
   4  -1  -4  202.98    9.45   1    0.95
   2  -2  -2    30.8    1.78   1    1.48
   7  -3  -4     176     9.6   1    1.23
   4   0  -5  355.31    21.8   1     0.6
   5  -3  -3   94.14    4.49   1     1.5
   7  -3  -6  499.55   33.73   1    0.69
   3  -2  -2   31.04     1.9   1    2.12
   8   0  -7  918.04   57.91   1    0.63
   3   1  -3   53.84    3.31   1    1.28
   3  -1  -3    47.6    3.29   1    1.24
   4   1  -3    49.2    3.27   1    1.61
   6  -1  -6  380.52   28.49   1    0.64
   7   0  -6  349.55   26.23   1    0.74
   5   2  -5  238.38   18.37   1    0.76
   5  -2  -5  203.34   18.79   1    0.73
   7  -5  -5   317.6   22.61   1    0.81
   3  -1  -2   34.41    2.05   1    2.44
   8  -1  -5  252.91   15.84   1    1.06
   4  -4  -4  130.08   12.44   1    0.74
   9  -1  -6  292.67   22.87   1    0.86
   6  -2  -4  121.58    8.58   1    1.22
   6  -5  -4    53.5    8.11   1    0.94
   9  -3  -7  434.39   49.31   1    0.65
   8  -2  -6  316.65   25.87   1    0.79
   8  -6  -7  455.99   65.73   1    0.52
   7  -4  -5  204.22   18.84   1    0.87
   4   0  -3   31.62    3.07   1    1.63
   4  -2  -3   45.36    4.32   1    1.46
   5   2  -4    55.1    5.82   1    1.14
   6   1  -6  373.25   28.97   1    0.65
   9  -5  -5   208.7   17.24   1    0.93
   7   1  -7  439.97    40.8   1    0.56
   6   1  -4   55.29    6.54   1     1.3
   7  -4  -7  390.67   51.81   1     0.5
   7  -2  -5   91.78   12.69   1    0.96
   5  -6  -5  239.07   30.48   1    0.54
   8  -2  -5  100.79   11.84   1    1.03
   6  -1  -4   54.58     6.5   1    1.27
   5  -2  -4   41.15    6.04   1    1.09
   9  -4  -6  204.17   28.53   1    0.79
   8   2  -5   107.3   11.24   1    1.05
   6   2  -5   61.54    11.8   1     0.9
   4  -4  -3   34.89    5.14   1    1.14
  11  -4  -8  316.67   62.64   1    0.58
   7   2  -5  104.49   12.05   1    0.99
  11  -4  -7  147.03   31.55   1    0.71
   1   0  -1    6.53    0.62   1    3.89
   9  -5  -6  168.03   32.38   1    0.75
  10  -3  -6   102.3   19.71   1    0.85
   7   5  -3  897.94   12.93   1    1.44
   6   4  -1  698.35    9.83   1    2.52
   7   6  -2   858.6   12.59   1     1.6
  10   6  -2  759.29   14.48   1    1.54
   9   4  -2  695.27   13.43   1    1.86
   9   7  -3  695.48   16.31   1    1.24
   7   2  -2  437.72    9.14   1    2.35
   5   3  -1  281.03    6.67   1    3.07
   6   5  -2  269.63    6.94   1    1.79
   7   4  -3  364.96    9.37   1    1.58
   5   4  -2  175.74    4.78   1    1.99
   5   3  -2  215.71    5.71   1    2.28
   6   2  -2  267.85    7.05   1    2.47
   6   3  -2  264.86    7.37   1    2.26
   7   5  -2  240.99    6.94   1     1.8
   8   5  -3  304.41   10.39   1    1.47
   8   7  -2  261.68    9.06   1    1.44
   8   6  -2  240.86     8.5   1     1.6
   4   3  -1  148.49    4.53   1    3.19
   9   8  -3  364.86    15.4   1    1.14
  11   7  -4  653.02   24.17   1    1.08
  11   8  -4  633.98   24.85   1    1.01
   7   3  -2  191.16    6.87   1    2.19
   9   6  -3  257.76   11.33   1    1.35
  11   7  -3  375.52   17.47   1    1.24
   9   5  -3  175.86    9.73   1    1.46
  15   9  -4  798.08   39.69   1    0.94
  13   8  -3  423.56   21.27   1    1.13
  14   7  -3   391.4    21.5   1    1.16
  10   6  -3  214.29   11.98   1    1.34
   8   4  -3  133.95     7.2   1    1.58
   8   5  -2  144.05    6.99   1    1.77
   8   7  -3  156.24    9.61   1    1.22
  15   4  -4  393.84   20.23   1    1.14
  14   7  -4  637.56   30.09   1    1.05
   7   4  -2  124.42    6.25   1       2
   9   4  -3  151.37    8.72   1    1.56
  12   4  -3  238.57      13   1    1.42
  15   5  -4  422.81   27.69   1    1.11
  14   7  -5   554.2    35.2   1    0.93
   9   6  -4  129.95   10.62   1    1.13
   8   6  -3  127.89    9.24   1    1.34
  10   4  -3  181.42    10.4   1    1.52
   7   3  -3   74.78    5.48   1     1.7
  11   3  -3  148.03    9.26   1    1.54
  15  11  -4   473.8   42.49   1    0.85
  15  10  -3   450.9   35.77   1    0.97
  15   8  -3  223.79   23.12   1    1.08
  11   6  -3  142.55   12.35   1    1.32
   9   5  -4  117.82   10.42   1    1.21
   5   2  -2      51    3.13   1    2.54
  10   8  -3  183.29   12.45   1    1.15
  13   5  -6  362.17   31.54   1    0.87
  13   9  -4  374.99   29.37   1    0.96
  15   5  -6  652.32   46.25   1    0.87
  12   7  -2   109.9   12.36   1    1.35
  16   6  -4  213.86   22.88   1    1.05
  10   6  -4  134.58   12.57   1    1.14
  14   6  -6  344.54   35.12   1    0.85
  11   5  -3  103.51   10.89   1     1.4
  18  12  -3   526.7   48.35   1    0.84
  10   4  -5  155.51   14.46   1    1.04
  14   8  -6  446.01   45.45   1    0.79
  13  11  -4  344.77   33.38   1    0.85
  10   7  -4  122.56   15.54   1    1.07
  16   6  -5  408.82   35.78   1    0.94
  17   7  -4  206.52   25.16   1    0.99
  14  11  -4  409.11   36.45   1    0.85
   9   7  -2   67.56    8.09   1    1.43
  17   9  -4  211.45   36.86   1    0.91
  16  11  -4  262.82   38.93   1    0.84
  14   9  -3  233.36   26.44   1    1.05
  12   8  -2   74.64   10.33   1    1.26
  15   6  -7  474.04   55.74   1    0.75
  14  11  -5  502.34    47.4   1    0.77
  11   5  -5  101.06   15.56   1    1.01
  16  11  -3  320.85   29.92   1    0.91
  15   7  -3  185.58    26.9   1    1.13
  15  10  -5   272.8   44.92   1    0.81
  13   8  -4  179.51   30.04   1    1.01
  16   5  -5  231.89   32.34   1    0.97
  15   9  -5  343.04    42.9   1    0.85
  11   4  -5  121.73   17.84   1    1.06
  12   6  -5     134   19.64   1    0.98
  11   4  -4   62.26    9.64   1    1.26
  16   6  -6  335.66   42.34   1    0.84
  20  13  -4  565.71   76.18   1    0.74
  18   7  -6  376.13   53.93   1     0.8
  14   5  -6  150.74   29.02   1    0.87
  11   5  -4   84.44   16.17   1     1.2
  16  14  -4  456.26   61.64   1    0.72
  13   7  -4  169.35   18.84   1    1.07
  13   8  -5  234.39   32.79   1     0.9
  12   8  -3    70.2   15.16   1    1.14
  16   9  -6  240.48   47.76   1    0.76
  22   7  -6  377.15   62.62   1    0.76
  17   5  -5  243.33   37.44   1    0.96
  14   8  -4  153.41   25.64   1       1
  17  10  -5  401.09   61.58   1     0.8
  18  12  -5  369.56    60.2   1    0.73
  12   7  -4  115.66   22.21   1    1.08
  16   5  -6   135.9   31.15   1    0.87
  12   5  -6  117.79    21.7   1    0.86
   8   3  -2    26.5    4.62   1    2.09
  17  11  -6  363.47   58.84   1     0.7
  15   7  -7  271.68   44.95   1    0.72
  13   5  -3   19.64    6.46   1    1.32
  21  11  -5  438.39   76.96   1    0.74
  10   7  -3   65.58   10.44   1    1.25
  15   9  -2  114.85   16.49   1     1.1
  11   8  -3   72.22   14.16   1    1.15
  13  12  -4   68.56   24.34   1     0.8
  15   7  -4   85.55   22.21   1    1.03
  16   8  -6  302.86   57.26   1    0.79
  18   6  -5  274.11   39.81   1    0.91
  13   5  -4   55.35   12.92   1    1.16
   4   2  -1   22.86    2.47   1    3.86
  17   6  -7  361.16   66.82   1    0.75
   6   4  -2    11.7     3.2   1    2.02
  18  11  -5  263.97   77.64   1    0.77
   3   1  -1   20.35     2.2   1    4.93
  19   6  -5  214.66   44.96   1    0.89
   3   2  -1   12.77    1.72   1    4.04
   8   0  -1  948.08   15.57   1    2.76
  10   1  -2   875.5   16.34   1    1.99
  10  -1  -2  924.44   17.48   1    1.98
  16   0  -1  968.89   23.74   1    1.46
  14   0  -2  876.85   21.38   1    1.54
  13   0  -2  673.85   18.06   1    1.64
  14   0  -1  599.34    16.9   1    1.66
   6  -1  -1  370.41    9.99   1    3.38
   9   0  -1  348.29   10.55   1    2.49
  22   0  -1 1151.91   48.03   1    1.08
  12  -2  -1  301.32   11.97   1    1.85
  14  -2  -2  452.63   18.43   1    1.51
  15   2  -1  382.99    15.7   1    1.53
  12   1  -2  273.22   11.72   1    1.74
  12  -1  -2  300.56   12.28   1    1.73
  15  -2  -1  430.92   17.76   1    1.52
   7  -1  -1  233.87     8.4   1    3.01
  16  -1  -3  562.38    25.4   1    1.27
   6   0  -1   193.3    7.34   1    3.49
  15  -2  -3  425.61   20.81   1    1.31
  18  -3  -1  441.08    22.5   1    1.26
  16   1  -3  521.47   23.94   1    1.27
  17  -3  -2  473.89   24.16   1    1.26
  15   2  -3  381.02   18.35   1    1.32
  14   1  -3  321.94   16.76   1     1.4
  14  -2  -1  271.22   14.31   1    1.62
  13   0  -1  226.03   11.87   1    1.78
  11  -1  -1  180.34    9.08   1    2.05
  13   1  -2  278.42   14.05   1    1.64
  11   1  -1  179.91    9.06   1    2.06
  13  -1  -2  269.91   14.09   1    1.63
  18   1  -2  451.96   24.72   1    1.24
  13  -2  -2  230.78   12.85   1    1.59
  18  -1  -3  430.31   27.67   1    1.16
  17   0  -2  363.44   22.35   1    1.31
  15  -3  -2  247.11   17.96   1    1.39
  21  -3  -1  567.32   35.02   1     1.1
  18  -3  -3  463.19   30.13   1    1.13
  18   1  -3  403.16   31.06   1    1.17
  20  -1  -4  632.43   52.75   1       1
  17  -2  -2  242.06   21.06   1    1.29
  18  -2  -1  219.53   22.48   1    1.29
  15   0  -3  186.43    17.1   1    1.34
  20   1  -4  431.58   37.56   1       1
  18  -3  -2   355.1   26.17   1     1.2
  18   1  -1  233.04   22.72   1    1.31
  21  -4  -4   479.3   44.75   1    0.93
  18   2  -1   184.3   18.65   1    1.29
  21   0  -3  317.84   39.32   1    1.03
  17   1  -2  204.09   21.81   1    1.31
  17   0  -3  279.34   23.52   1    1.22
  12  -2  -2   91.95    9.05   1    1.69
  19  -4  -3   236.3   30.58   1    1.06
  21  -2  -1  239.89   27.12   1    1.11
  10   0  -1   90.55    7.43   1    2.26
  10   1  -1   68.59    6.03   1    2.25
  22   1  -2  436.27    43.2   1    1.04
  22  -5  -4  359.93   46.59   1    0.88
  19  -1  -1  168.36   21.17   1    1.23
  10  -1  -1   83.41    7.35   1    2.23
  14  -1  -2  103.88   12.36   1    1.53
  20   2  -4  303.07   41.53   1    0.99
  20   2  -3  261.48   34.87   1    1.07
  14   1  -2  114.05   12.17   1    1.54
  21  -3  -3  421.33   45.36   1    1.01
  18   0  -2  141.93   18.55   1    1.24
  17   2  -2  201.32    19.6   1     1.3
  17  -1  -2  262.82   24.83   1     1.3
  20   2  -2  220.32   22.75   1    1.12
  19   1  -1  196.15   22.46   1    1.24
  23  -2  -4  467.89   74.42   1     0.9
  20  -2  -3  295.75    32.9   1    1.06
  25   3  -1  266.83   40.57   1    0.94
  23   2  -3   286.8   39.81   1    0.95
  23  -2  -3  412.14   50.38   1    0.94
  15  -2  -2   101.4   15.13   1    1.43
  21   2  -2  200.11   35.35   1    1.08
  17   0  -1  165.68   20.54   1    1.38
  22   2  -4  227.68   40.43   1    0.93
  22  -2  -4  271.08   42.73   1    0.92
  16   2  -2   82.36    11.6   1    1.36
  15   2  -2  109.23   15.41   1    1.44
  21  -2  -3  190.39   33.73   1    1.01
  23   3  -4  203.42   42.46   1    0.89
  16  -1  -1  106.51   15.21   1    1.45
  16  -2  -2  122.37   19.85   1    1.35
  26  -1  -1  119.72   42.93   1    0.91
  22  -4  -3   279.5   39.88   1    0.96
  20  -1  -2  114.04   31.64   1    1.13
  14  -3  -2  114.88   12.74   1    1.47
  22  -1  -1  113.81   30.46   1    1.07
  20  -1  -3    92.9   21.05   1    1.06
  25  -3  -1  510.21   61.13   1    0.93
  12   0  -1   25.76    5.23   1    1.92
  24   0  -4  416.12   61.83   1    0.88
  10  -2  -1   31.23    5.22   1    2.15
  16   1  -2   91.21   17.18   1    1.38
  20  -2  -4  281.25   43.34   1    0.99
  22  -1  -2  286.62   41.63   1    1.04
  21   2  -3  277.56   39.47   1    1.03
  23  -3  -4  230.65   40.87   1    0.89
  16  -1  -2   61.33   12.11   1    1.37
  14   1  -1   62.39    9.75   1    1.65
  19  -1  -3  165.97   27.66   1    1.11
  22  -4  -2  231.63   34.66   1    0.99
  13  -2  -1   44.52     9.3   1    1.72
  11  -2  -2   78.82     8.8   1     1.8
  11  -1  -2   46.48    6.79   1    1.85
  24  -2  -2  224.48    38.8   1    0.95
  18   1  -4  137.63   23.77   1    1.08
  19   1  -3  169.93   21.96   1    1.12
  10   0  -2   23.54    5.54   1       2
   9   1  -1   44.12     5.9   1    2.47
  16  -2  -3    90.9   21.69   1    1.25
  27  -3  -4  659.14   90.71   1    0.78
  16  -3  -2  108.65   18.77   1    1.32
  14  -1  -1   39.81    7.79   1    1.64
   9  -1  -1    34.1    5.31   1    2.45
   4  -1  -2  465.62    7.51   1    2.68
   6   0  -2  928.21   15.39   1    2.64
   6  -1  -2  771.13   13.02   1    2.57
   9   0  -3 1104.73   20.06   1    1.76
   8   0  -3 1091.08   19.48   1    1.83
   8   1  -4  741.35   14.18   1     1.4
   8  -1  -4  709.77   14.24   1    1.39
   8  -2  -3  681.58   14.04   1    1.73
  10  -2  -3  507.45   13.14   1    1.63
   5  -1  -2     324    8.37   1    2.68
   9  -2  -3  430.25   13.16   1    1.69
   9  -3  -4  459.28    15.4   1     1.3
   7  -2  -3  253.26    8.68   1    1.75
   9  -2  -4  348.98   14.72   1    1.35
   7   0  -3   132.4    6.93   1    1.87
   7  -1  -2  151.21    6.93   1    2.43
  16   0  -6 1106.46   61.78   1    0.91
   2   0  -1  127.17    5.44   1    5.59
   7   1  -3  103.43    6.18   1    1.86
   9  -1  -3  192.47   10.23   1    1.74
  13  -1  -4  309.21   17.78   1    1.27
  14   1  -5  466.44   28.84   1    1.08
  14  -1  -4  262.77   20.47   1    1.23
   9   1  -3  145.45    8.31   1    1.75
   8  -2  -4  129.38    8.27   1    1.34
  10  -2  -4  230.78   14.82   1    1.34
  12  -3  -3   142.9   11.19   1    1.45
  12  -4  -5  254.67    21.3   1    1.03
   8   0  -4  132.39    9.28   1    1.41
  13  -2  -4   237.1   19.89   1    1.25
  14   1  -4  202.24   17.45   1    1.24
  15  -5  -6  713.58   53.02   1    0.85
  14  -1  -5  649.32   37.18   1    1.08
  16   2  -7  726.53   55.85   1     0.8
   8  -2  -2   51.61    4.44   1    2.17
  15  -3  -4   198.8    18.4   1    1.15
  18  -1  -5  406.35   39.79   1    0.97
  10   1  -3   72.98    7.37   1    1.68
  15  -4  -5  304.77   33.62   1    0.99
  14  -4  -6  257.55   32.77   1    0.88
  17  -4  -5  366.43   36.88   1    0.96
  12   2  -5  224.61   23.73   1    1.11
  20  -5  -5  339.04   39.15   1    0.87
  11  -2  -3   75.54    7.41   1    1.56
   6   1  -3   41.69    3.79   1    1.86
   6  -1  -3   46.04    4.12   1    1.83
   4   0  -2   29.05    2.73   1    2.81
  17  -3  -5  206.31   29.58   1    0.98
  23   3  -7  347.54   61.65   1    0.72
  14  -2  -4  181.52   20.75   1    1.21
  15  -3  -5   230.5   30.79   1    1.02
  11  -3  -5  129.95   14.74   1    1.07
  10  -1  -3   70.28    8.34   1    1.67
  16   1  -7  679.46   66.49   1     0.8
  10  -1  -5  114.68   12.76   1    1.11
  10   1  -5  101.81   12.91   1    1.12
  11   1  -5   70.38   14.08   1    1.13
  15   2  -5  146.91    20.7   1    1.05
   7  -1  -3    21.3    4.46   1    1.83
  13  -3  -6   186.5   33.19   1     0.9
  15   1  -5  171.73   25.03   1    1.06
  14   2  -5  158.61   19.95   1    1.07
  12  -2  -5  144.63   20.73   1    1.09
  12  -3  -6  131.28      20   1    0.89
  13   0  -5  175.38   28.34   1     1.1
  15   0  -6  256.07   38.93   1    0.93
  11   0  -4   99.19   14.28   1    1.36
  15  -1  -5  239.03   32.03   1    1.05
  15  -3  -6  254.38   43.93   1    0.89
  18   2  -6  202.11    50.5   1    0.88
   7   0  -2   41.69     4.4   1    2.48
  18  -3  -5  331.43   48.38   1    0.95
  13   1  -6   263.8   33.43   1    0.94
  15  -2  -5  130.52   22.17   1    1.04
  22  -5  -6   307.5   59.75   1    0.77
  13  -3  -4  102.73   13.05   1    1.22
  12  -3  -4   134.3   15.72   1    1.25
  18  -2  -6  157.22   39.63   1    0.87
  15   2  -6  245.31   36.71   1    0.92
  14   0  -5   99.26      23   1    1.09
  16  -3  -7  292.57   47.77   1    0.78
  14   0  -4  104.78   14.55   1    1.24
  20   0  -7  262.64   63.63   1    0.77
   9   1  -4   45.13    9.87   1    1.39
  19   2  -6  234.11    38.4   1    0.86
  15  -2  -4   97.08   15.83   1    1.17
  15  -4  -7  349.62   56.31   1    0.76
   9   0  -4    13.2    5.04   1    1.45
  13   0  -4   59.47   13.45   1    1.28
   1 -10   1  718.42   14.44   2    2.12
   4 -12   0  895.95   19.32   2    1.81
   3  -8   1  624.31   12.72   2    2.71
   2 -12   2  522.44   17.88   2    1.76
   2  -7   1  373.66    9.83   2    3.09
   2 -13   0  472.93   17.45   2    1.65
   4 -11   1  394.53   14.24   2    1.99
   2  -6   0  302.65    8.76   2    3.63
   1 -11   0  259.82   11.89   2    1.91
   1 -16   3  640.13   27.61   2    1.26
   6 -14   0  438.43   20.75   2    1.53
   2  -5   0  265.27    7.83   2    4.31
   2  -9   1   276.2   10.18   2    2.42
   3  -9   1   287.8    11.3   2    2.43
   2 -14   2   438.5   21.98   2    1.51
   3 -10   0  274.43   11.34   2    2.18
   4 -10   1  223.05   11.34   2    2.17
   2 -10   1  242.58   10.59   2    2.18
   1  -7   1  166.91    6.92   2    3.03
   2 -11   1  267.38   13.12   2    1.98
   2  -8   1  177.67    8.21   2    2.72
   3 -14   0  324.64   21.66   2    1.55
   4  -9   0  187.74    8.32   2    2.38
   1 -12   1  226.33   13.15   2    1.76
   1 -10   0  178.41    9.62   2     2.1
   3 -12   2  282.86   16.62   2    1.78
   3 -10   2  187.99   10.61   2     2.1
   2 -11   2  177.41    12.3   2     1.9
   2  -7   0   140.6    6.81   2    3.11
   1  -6   1  126.02    6.03   2    3.51
   2 -15   0  331.87   23.49   2    1.42
   6 -15   2   377.4   26.32   2    1.44
   4 -11   0  214.04   12.51   2    1.97
   2  -6   1  143.15    6.45   2    3.56
   7 -16   0  482.43   27.09   2    1.34
   4 -13   2  197.42   17.36   2    1.66
   1  -5   0  118.57    5.36   2    4.32
   6 -17   1  407.02   32.41   2    1.29
   1  -8   1   71.56    4.42   2    2.65
   3 -13   0  198.69   14.84   2    1.67
   5 -18   2  473.38    41.1   2    1.22
   1 -12   2      94     7.7   2    1.71
   1 -13   2  143.54   12.98   2    1.58
   4 -16   0  276.08    26.3   2    1.36
   3 -10   1  158.11      10   2    2.19
   7 -17   1  396.45    35.7   2    1.28
   3 -16   1  128.48   16.63   2    1.36
   2  -9   0   88.26    7.55   2    2.41
   2 -10   2   81.31    6.02   2    2.07
   1  -8   0   86.78    6.38   2    2.65
   1  -5   1    79.4    4.61   2    4.15
   1 -19   2  308.73   34.62   2    1.09
   4 -15   0  185.62   18.05   2    1.45
   2 -11   0  122.42   11.51   2    1.96
   1 -16   1  180.11   17.79   2    1.31
   1 -17   2  314.83   38.68   2    1.22
   1  -3   0  101.57    6.45   2    7.24
   1 -15   1  212.93   22.55   2     1.4
   5 -17   1  284.41   31.04   2     1.3
   1  -7   0   68.06    4.81   2    3.05
   1 -18   1  322.73   32.24   2    1.17
   7 -19   1  387.17   46.12   2    1.15
   5 -14   0  130.87   19.66   2    1.55
   1 -11   2  100.03    9.44   2    1.86
   3 -16   3  297.55   29.27   2    1.31
   5 -14   1  270.87   24.28   2    1.57
   6 -18   3   298.8   29.15   2    1.19
   7 -19   3  437.01    52.9   2    1.13
   8 -21   4  453.51   62.07   2       1
   1  -9   1   94.86    7.86   2    2.36
   3  -8   0   94.93    8.02   2    2.71
   5 -15   3      88   16.44   2     1.4
   3 -18   2  165.86   24.68   2     1.2
   1  -4   0   16.33    2.15   2    5.44
   4 -12   1  111.56   14.22   2    1.83
   3 -18   1  324.05   38.59   2    1.21
   2  -8   0   21.98    2.94   2    2.71
   1 -13   1   41.89    7.38   2    1.62
   3 -18   3  227.83   35.25   2    1.17
   7 -22   2  110.68    26.6   2       1
   2 -15   1  132.07    19.8   2    1.44
   1 -11   1   63.54    9.14   2    1.91
  -3  -8   1  693.68   12.46   2    1.74
  -2  -5   0  353.86    6.46   2    2.61
  -2  -7  -1  362.49    7.82   2    1.91
  -1 -10   1  757.87   15.48   2    1.89
  -4 -12   0  994.91   25.98   2     1.2
  -2  -6   0  364.43    7.43   2    2.39
  -2  -7   1  409.35    9.06   2    2.21
  -2  -5   1  203.32    5.16   2    2.62
  -2  -9  -1  268.23   10.69   2    1.67
  -2 -13   0  486.99   21.59   2    1.36
  -3  -9   1  270.79   11.26   2    1.63
  -2  -9   1   248.4    9.97   2    1.86
  -4 -11   1  403.71   19.25   2    1.29
  -2  -8  -1  222.84    8.83   2    1.79
  -2 -12   2  213.06   10.96   2    1.45
  -3  -7   1  160.32    7.11   2    1.84
  -2  -8   1  205.39    8.59   2    2.03
  -1  -3   0   140.3    4.49   2    4.78
  -1 -11   0  259.41   14.27   2     1.7
  -2  -7   0  144.75    6.84   2    2.18
  -2 -11  -1  242.18   15.04   2    1.46
  -2  -6   1   124.7    5.46   2    2.41
  -2 -10  -1  233.95      13   2    1.56
  -2 -10   1  258.48   13.78   2    1.72
  -4 -10   1   237.2   15.37   2    1.35
  -1  -7   1  145.39    6.56   2    2.56
  -4  -9   2    7.77    3.58   2    1.35
  -1 -10   0  191.67   10.98   2    1.86
  -1  -5   0  122.51    5.25   2    3.37
  -3 -10   0  283.27   13.95   2    1.49
  -1  -6   1   79.32    4.22   2     2.9
  -2 -14   2   290.2      16   2    1.28
  -1 -12  -1  238.76   15.08   2    1.48
  -1 -15   0  363.13    28.1   2    1.27
  -2 -11   2  148.42   13.01   2    1.55
  -1  -8   0   79.79    6.29   2    2.27
  -1  -8   1    87.5    7.39   2    2.29
  -4 -11   0   58.49    7.34   2    1.24
  -5 -11   1   91.64   10.39   2    1.12
  -2 -11   1  226.85    14.6   2    1.61
  -1 -12   2  140.21   13.65   2    1.55
  -3 -12   2  248.47    19.5   2    1.34
  -3 -10  -1   56.62    6.55   2    1.37
  -6 -14   0   135.5   26.87   2     0.9
  -1 -16  -1  239.39   29.95   2    1.16
  -3 -10   1     108   10.82   2    1.53
  -3  -8   0   52.01    5.53   2    1.71
  -1  -9   1   96.55    8.74   2    2.06
  -3 -14   0  280.61   24.77   2    1.19
  -3 -10   2   39.72    5.34   2     1.5
  -2 -15   1  103.49   16.88   2    1.23
  -2  -9   0   80.58    8.37   2    1.84
  -1  -4   0   42.66    3.42   2    4.01
  -2 -10   2   41.44    6.97   2    1.65
  -4 -11   2   106.8   14.36   2    1.27
  -6 -17   1  406.27   60.65   2    0.85
  -7 -17   1  142.63   38.26   2    0.77
  -1 -11   2   24.58     4.7   2    1.68
  -6 -14   1    87.4    19.2   2    0.91
  -3 -13   0  116.11   13.94   2    1.25
  -5 -17   0  179.31   30.83   2     0.9
  -3 -16  -1   84.24    16.9   2    1.02
  -2 -11   0  105.18   11.51   2    1.58
  -3  -7   0   15.83    3.04   2    1.81
  -1 -11   1   61.07   14.55   2    1.72
  -1  -2  -1  351.77    2.82   2    2.42
  -3  -5   1  359.88    6.55   2    1.94
  -2  -5  -1  206.99    4.04   2    2.09
  -5  -7   1 1170.02   18.31   2    1.16
  -2  -2   0  144.71    2.19   2    1.88
  -4  -5   1  505.29    9.32   2    1.38
  -5  -7  -1 1219.13   25.47   2    0.94
  -3  -5  -1  355.62    6.91   2    1.46
  -4  -9  -2  455.33   19.53   2    1.05
  -2  -4  -2  269.12    6.13   2    1.21
  -4  -7  -1   348.7   12.24   2    1.24
  -3  -6  -1  284.75    7.25   2    1.56
  -4  -5  -1  400.64   11.51   2    0.94
  -6  -8   1  612.05   27.16   2    0.94
  -4  -8  -2     235   12.25   2    1.03
  -3  -5   0  153.52    5.19   2    1.85
  -3  -5  -2   86.55    5.17   2    1.03
  -3  -4   0   75.59    3.88   2    1.71
  -2  -3   0   75.55    2.68   2    2.78
  -6 -13  -2 1036.41   59.62   2    0.79
  -4  -4   2  127.22    6.53   2     1.1
  -4  -7  -2  271.51   17.62   2    0.98
  -4  -9  -3     382   22.22   2    0.86
  -3  -6  -3  297.75   16.66   2    0.81
  -6  -9   1  331.57   16.83   2    0.98
  -8 -13   0 1537.85   87.96   2    0.69
  -4  -6   1   40.45    4.25   2    1.47
  -5  -5   2  153.86   15.25   2    0.89
  -6  -8  -1  448.02   32.43   2    0.74
  -4  -6  -2  179.17   12.88   2    0.85
  -5  -8   1  202.39   12.76   2    1.16
  -2  -3  -1    31.1    1.65   2    1.73
  -6  -9   2   272.2   23.58   2    0.98
  -4  -4   1   44.96    6.22   2    1.11
  -6  -9  -1     354   32.98   2    0.81
  -7  -6   2  338.45   33.63   2    0.54
  -6  -8   0  101.09   16.56   2    0.89
  -5  -7   0  109.67   14.24   2    1.09
  -4  -6  -1   37.16     4.9   2    1.17
  -7  -7   1  210.78   37.57   2    0.64
  -7  -9   2  260.06   39.68   2    0.78
  -6  -9  -2   95.67   15.05   2    0.71
  -7 -10   0  134.01   19.84   2    0.76
  -6  -5   3   70.06   16.17   2     0.6
  -8 -14  -1  107.93   31.87   2    0.67
  -8 -12   3   55.34   17.27   2    0.72
  -5  -8   2   78.05    8.14   2    1.14
  -6  -6   3  104.71      17   2    0.74
  -5  -9  -3  232.19   26.94   2    0.71
  -6 -10   0   29.84    8.73   2    0.92
  -7 -12  -2   138.8   24.99   2    0.68
  -7 -13   0   91.15   18.61   2    0.81
  -3  -4   1    9.98    1.42   2    1.82
   8   0  -1  936.94    13.1   2    1.39
   2   1   1  486.62    3.74   2    1.59
  10   1   0 1348.86   28.48   2    1.06
   3   1   0  361.97    3.73   2    1.71
   6   1   2   731.2   11.92   2    1.45
  10   1   2  956.31   27.39   2    1.09
   6   1  -1  408.23   10.15   2     1.2
   6   2   1  911.73    18.4   2    0.99
   7   2   0  775.14    21.6   2    0.93
   6   1   1  471.66    9.55   2    1.64
   7   1   1  228.03    9.39   2    1.45
   5   1   1  186.97    6.16   2    1.74
   9   0  -1   257.9   11.34   2    1.27
   6   1  -2  660.88   20.17   2    0.79
   7   2   2  568.64   23.83   2       1
   5   1  -1  154.71    6.72   2    1.15
   9   1   0  251.47   10.32   2    1.13
   6   2   2  261.93   11.01   2    1.01
  10   1  -2  839.86   43.05   2     0.8
   4   1   2    7.36    2.48   2    1.57
   8   1   0  243.89   13.53   2    1.27
   8   1   2  149.44   13.84   2    1.29
   7   1  -1  196.19   12.07   2     1.1
   9   2   1  418.84   25.91   2    0.92
   6   2  -1  476.23    26.5   2    0.63
   8   2   3  554.09   36.63   2    0.88
   9   1   2  203.37   16.17   2    1.16
   9   2   2  407.05   29.36   2    0.93
  10   2   3  516.25   45.89   2    0.86
   7   1   2  118.48    10.9   2    1.39
  14   0  -2  549.31   50.71   2    0.78
  14   0  -1  559.87   45.59   2    0.84
   7   2   3  185.87   15.98   2    0.89
   9   2   3     292   35.77   2    0.89
   9   2  -1  180.63   33.97   2    0.74
  12   1   3  201.97   21.23   2     0.9
   3   1   1   11.99    1.67   2    1.94
  10   0  -1   23.91    5.42   2    1.16
   7   1  -2   25.06     6.5   2    0.82
   8   1  -2   37.01       8   2    0.82
  10   3   0  388.13   57.38   2    0.62
  12   1  -2   54.34   12.94   2    0.74
  12   2   1  157.14   26.94   2    0.78
  12   2  -1   39.29   15.71   2    0.69
  11   1   1  160.47   21.04   2    1.01
   9   1   3   43.58    9.36   2    1.07
  10  -1   0 1123.66   18.63   2    1.47
  10  -1   2  839.61   19.83   2    1.46
   7  -2   0  551.51   11.52   2    2.46
   6  -2   1  592.12   12.42   2    2.92
  10  -3   0  649.26   17.32   2    1.74
   6  -1   1   383.7    9.26   2    2.63
   9  -1   0  339.16   10.94   2    1.65
   9  -2   1  352.98   13.35   2    1.87
  13  -3   0   566.4    27.7   2    1.28
   4  -1   0   285.2    7.97   2     4.2
   8  -1   0  214.72    8.54   2    1.89
   9  -2   2  366.97   15.08   2    1.77
   7  -1   1  235.32    9.39   2    2.23
  10  -3   1  336.52   15.53   2    1.77
  14  -5   1  567.11   32.91   2    1.29
  11  -4   0     291   15.94   2    1.62
  14  -2   0  468.07   28.77   2     1.1
   8  -3   0  222.81    9.06   2    2.24
   9  -1   2  156.91    8.49   2    1.61
   5  -1   1   184.6    7.34   2    3.18
  13  -3   2  427.32    29.2   2    1.28
  10  -3   2  333.91   17.07   2     1.7
  13  -4   2   411.5   26.36   2    1.34
  13  -4   1  464.07   29.24   2    1.36
  15  -5   2  522.68    40.5   2    1.19
   3  -1   0  185.24    8.24   2    5.87
   8  -1   2  153.94   10.58   2     1.8
  11  -4   2  218.17   17.17   2     1.6
   7  -3   0  149.17    7.69   2    2.59
  12  -2   1  362.49   25.24   2    1.36
  10  -4   1  152.92   11.83   2    1.83
  10  -2   2  127.15   14.04   2    1.59
  15  -5   0  328.63   38.84   2    1.18
  10  -2   0   99.36   10.78   2    1.63
  15  -2  -1  319.96   34.08   2    0.97
  12  -4   3  231.25   22.18   2    1.38
  14  -2   2  390.78   36.42   2    1.11
  12  -1   2  233.19   24.06   2    1.22
  12  -2   3  270.94   26.52   2    1.24
   8  -3   1  106.88    8.64   2    2.26
  13  -2   0   89.04   12.42   2    1.19
  11  -3   3   55.52    9.83   2    1.42
  13  -3   1   79.17   12.36   2    1.31
  17  -4   0  331.93   50.98   2    0.99
  16  -1   3  488.47   61.67   2    0.87
  15  -2   1  377.85   37.61   2    1.05
   9  -3   0   25.26     4.5   2    1.96
  15  -2   3  106.27   20.54   2    1.01
  10  -4   0   85.17   12.66   2     1.8
  15  -2   0  239.55   45.36   2    1.03
  14  -1   3  174.51   24.03   2    0.99
  14  -3   1  261.03   37.25   2     1.2
  18  -8   0   91.94   19.23   2    1.01
  15  -3   1  416.45   46.02   2     1.1
  17  -3   2  358.85   58.84   2    0.96
  22  -7   0 1107.14  139.86   2     0.8
  13  -2   2  191.76   24.83   2     1.2
  14  -2   1  126.94   18.65   2    1.12
  17  -3   4  152.91   33.11   2    0.89
  12  -4   1   93.28   16.13   2     1.5
  14  -4   3  186.89   31.92   2    1.18
  12  -4   2   52.36    9.96   2    1.47
  11  -3   1   41.03   11.17   2    1.57
   9  -3   2   73.31   11.76   2    1.87
  19  -2  -1   113.3   52.94   2    0.75
   6  -1   0    5.39    1.74   2    2.63
  14  -6   0  180.18   31.67   2     1.3
   5  -2   1    5.33    1.53   2    3.51
   3   0   0    1.78    0.63   2    4.47
   9  -5   1  880.57   15.88   2    2.06
   6  -4   1  667.21   12.55   2    3.01
   7  -6   2  732.51   15.45   2    2.33
  10  -6   1  688.02   17.59   2    1.86
  10  -6   2  664.16   18.04   2    1.79
   8  -6   1  590.18    14.7   2    2.25
  11  -9   1  627.72   24.25   2    1.61
   7  -7   1  443.16   13.17   2    2.36
   9  -9   1  566.81   18.99   2    1.84
   7  -8   2  364.03   12.55   2    2.13
   5  -3   1  256.73    7.81   2    3.58
   8  -8   2  362.95   14.93   2    1.99
   7  -5   1   265.3   10.11   2    2.58
   8  -7   2  271.82   13.17   2    2.07
   7  -5   2     230    9.56   2    2.39
   8  -6   2  234.35   11.58   2    2.13
  15  -9   4  815.67   44.59   2    1.14
  14 -13   1   693.2   42.69   2    1.22
  10  -8   1  301.43   17.77   2    1.78
  11 -11   2  276.07   24.79   2    1.49
   4  -3   1  134.79    5.86   2    4.27
   7  -6   1  141.89    8.98   2    2.48
   8  -9   2  191.67   13.72   2     1.9
  11 -10   2  315.93   26.79   2    1.54
  13  -8   3  389.82   26.97   2    1.35
  11 -12   3  347.99   25.09   2    1.38
   7  -4   1  135.37    7.54   2    2.63
  11  -7   1  199.31    17.1   2    1.68
  12 -13   3  429.38   36.56   2    1.29
   9 -10   1  176.06   15.26   2    1.76
   8  -5   2  124.07    8.85   2    2.17
   5  -4   1   76.59    5.12   2    3.46
  14 -11   4  421.91   38.09   2    1.19
  15 -10   3  129.74   23.53   2    1.19
  15 -11   4  400.64   41.07   2    1.13
  13 -12   3  288.88   36.36   2    1.27
   9  -8   2  100.78   13.45   2    1.86
  18 -12   3  248.01   33.62   2    1.01
  16 -14   4  472.06   54.53   2    1.03
  15  -9   0  250.07   27.15   2    1.23
  12  -7   1  290.27   22.15   2    1.55
   4  -4   1   71.81    5.17   2    3.98
  14  -9   2  283.58   33.49   2    1.31
  12 -11   2   184.6   23.02   2    1.41
  11 -11   1   96.94   17.48   2     1.5
  17  -9   4  115.68   22.45   2    1.03
  13 -10   2  180.45   31.78   2    1.36
  14 -12   2  264.46   41.88   2    1.25
  13 -12   1  243.88   30.72   2    1.32
  10  -7   1  158.87   14.44   2    1.82
  16 -10   2  167.46   26.19   2    1.16
  10  -8   3  162.54   16.03   2    1.64
   9 -10   2  115.68   14.74   2    1.71
  10 -10   1  123.82   14.99   2    1.66
  18 -10   1  416.97   49.35   2    1.04
   9  -7   2   93.14   11.77   2    1.92
  15 -17   2     105   34.76   2    1.04
   9  -8   1   86.16   11.82   2    1.92
   0  -8  -2  843.64   11.91   2    1.88
   0  -7  -1  401.97    7.74   2    2.53
   2  -9  -2  491.38   11.41   2    1.93
  -1  -9  -2  292.06     9.5   2     1.6
   2 -11  -3  449.98   16.44   2    1.44
   0 -10  -3  380.25   14.03   2    1.37
  -1 -10  -2   288.6   11.79   2    1.51
   0 -11  -3  395.66    16.6   2    1.31
   1  -9  -2  301.19   10.15   2    1.86
   1 -10  -2  300.02   11.39   2    1.73
   0 -12  -4  626.28   24.52   2    1.07
   0  -9  -2  228.19     9.5   2    1.75
   0  -3  -1  133.94    3.83   2    4.26
  -1  -5  -1    93.9    3.51   2    2.73
  -1  -6  -1    97.8    3.77   2    2.48
   1 -16  -3  813.25   37.49   2    1.08
   1 -11  -4  292.57      18   2    1.16
   3 -14  -3  306.99   20.89   2    1.26
   0 -14  -3  503.05   27.85   2    1.14
   2  -9  -3  203.18   10.25   2    1.59
   0  -4  -1   96.82    3.76   2    3.75
   1 -10  -3  171.09   11.08   2    1.45
   2 -13  -5   371.4   32.12   2    0.97
   1  -4  -1   97.19    4.21   2    4.17
   0 -14  -2  176.41   16.52   2    1.26
   1 -17  -4  486.93   46.67   2    0.94
   1  -6  -2   64.46    4.12   2    2.34
   0 -12  -2  166.69   13.08   2    1.43
   0 -13  -3  212.07   21.35   2    1.19
   0  -5  -1   48.36     3.6   2    3.25
   0 -11  -2  168.71   14.34   2    1.52
  -2 -10  -2   43.15    5.32   2    1.37
  -2 -11  -2   80.92    8.46   2    1.32
   1 -12  -2  147.99   15.11   2     1.5
  -1 -13  -2  141.53   14.24   2    1.27
  -1 -10  -3   92.97    7.21   2    1.27
  -1 -12  -3   66.02    8.98   2    1.17
   2 -20  -6  477.69   63.72   2    0.73
   1 -10  -4  129.24   12.56   2    1.18
   2 -13  -3   47.45    9.09   2    1.29
   1 -12  -3  133.69   19.18   2    1.31
   1 -13  -3  140.63   20.07   2    1.24
   2  -8  -2   62.09    6.67   2    2.09
   0 -14  -4  181.45   20.74   2    1.01
  -2 -15  -4   82.48   16.23   2    0.88
  -1 -17  -5  111.11   24.85   2    0.77
   1 -13  -5  207.99   27.22   2    0.94
  -1 -11  -2   31.15    6.07   2    1.43
  -2 -13  -3   31.34    8.98   2    1.06
  -1 -14  -3   70.11   13.27   2    1.08
   1 -14  -3  169.43   26.18   2     1.2
   0  -8  -1   12.55    2.26   2    2.24
   2  -3  -3   883.4    9.09   2    1.46
   5  -3  -4  996.39   16.03   2    1.06
   0  -4  -3  408.07    7.17   2    1.25
   1  -4  -3  412.21    7.05   2    1.49
   0  -6  -4 1001.09   17.05   2    1.01
   5  -4  -4  647.66    13.3   2     1.2
   4  -3  -3  330.93     6.7   2     1.6
   2  -4  -3  262.88    6.22   2    1.66
   2  -6  -4  404.05    11.5   2    1.24
   2  -1  -2   68.67    1.99   2     1.6
   6  -4  -4  355.62   11.04   2     1.2
   1  -5  -3  149.15    5.46   2    1.61
   5  -3  -5  691.17   24.22   2    0.72
   3  -2  -3  110.15    4.34   2    1.27
   3  -5  -4  225.72    8.98   2    1.24
   3  -4  -5  523.36   23.37   2    0.73
   4  -4  -4  160.83    8.11   2    1.18
   6  -6  -5   426.3   19.59   2    1.02
   4  -4  -5  310.55   18.84   2     0.8
   3  -1  -2   32.08    1.93   2    1.81
   3  -7  -5  286.27   17.63   2       1
   2  -5  -4  150.42    9.19   2    1.16
   0  -7  -5  313.95   22.08   2    0.77
   1  -2  -2   22.95    1.57   2    2.04
   3  -9  -6  396.29   31.61   2    0.83
   1  -1  -1   45.95    2.07   2     4.7
   5  -6  -5  196.34   13.71   2    1.01
   4  -6  -5  211.88   14.98   2    0.99
   2  -6  -6  479.42   38.41   2    0.62
   2  -3  -4   162.6   12.38   2    0.81
   4  -5  -5  235.21   16.63   2    0.91
   7  -5  -5  214.62   15.86   2    0.96
   2  -2  -2   28.77    1.85   2    2.36
   4  -1  -3   46.61    4.83   2    0.99
   1  -3  -2   35.58    2.36   2    2.47
   7  -5  -6  242.59   26.47   2    0.74
   7  -4  -5     141   14.29   2    0.88
   4  -3  -5  146.36   19.46   2    0.66
   0  -5  -4  146.98   11.48   2     0.9
   3  -2  -2   24.86    1.89   2    2.39
   1  -6  -5  225.96   23.93   2    0.78
   4  -5  -4   66.33    7.42   2    1.28
   1  -7  -5  159.46   17.15   2    0.87
   6  -5  -6  158.67   23.49   2    0.72
   6  -4  -6  153.71   24.06   2    0.64
   4  -7  -5   98.58   13.05   2    1.04
   1  -3  -3   13.65    2.73   2    1.24
   3  -4  -4   24.89    5.13   2    1.12
   8  -8  -7  387.26   49.48   2    0.72
   6  -7  -6  180.12   25.33   2    0.83
   4  -2  -3    18.5    3.32   2    1.35
   3  -5  -5   83.03   15.45   2    0.85
   3  -6  -5  126.48   15.75   2    0.94
   1  -4  -4   77.73   10.01   2     0.9
   4  -3  -4   24.48    5.62   2    1.02
   5  -8  -6   195.8   24.37   2    0.86
   5  -4  -6  188.27   25.25   2     0.6
   8  -6  -6  108.84   28.14   2    0.81
   2  -8  -6  358.46    35.9   2    0.75
   1  -7  -6  206.81   28.01   2    0.63
   9  -4  -6  113.77    26.5   2    0.68
   0  -3  -2   10.79    1.62   2    2.03
   3  -3  -3   22.74    3.67   2    1.57
   6  -2  -1  556.01    8.64   2    2.52
   9  -4  -2   675.3   14.62   2    1.63
   7  -3  -1  374.76    8.81   2    2.32
  10  -6  -2  660.79   17.42   2    1.56
  10  -5  -1  450.35   13.15   2    1.72
   9  -2  -1  280.25    8.77   2    1.67
  10  -3  -1  340.43      11   2    1.61
  10  -3  -2   312.8   12.87   2    1.41
  11  -5  -1  401.78   14.91   2    1.57
  11  -5  -2  411.22   17.45   2    1.42
   6  -3  -2   202.4    6.38   2    2.08
  14  -5  -1  562.08   23.68   2    1.22
   5  -3  -1  243.36    7.24   2    3.12
   7  -5  -2  231.45    8.88   2       2
   9  -4  -1  209.91    9.35   2    1.88
   7  -3  -2  156.77     6.7   2    1.88
  15  -5  -2  434.28   29.32   2    1.05
   8  -6  -2  201.47    9.38   2    1.83
  13  -3  -2  344.94   22.09   2     1.1
  13  -4  -2  335.26   21.37   2    1.17
   9  -5  -3  157.42   11.21   2    1.42
  11  -4  -2  206.69   15.06   2    1.37
  14  -6  -1  312.16   21.29   2    1.25
  11  -7  -3  301.79   18.24   2    1.29
   4  -3  -1  119.95    5.14   2    3.66
   7  -4  -1  121.19    6.34   2    2.38
   7  -4  -2  116.01    6.95   2    1.97
   8  -3  -1   94.46    6.55   2    2.03
   8  -5  -2   135.6    8.76   2    1.83
  10  -6  -3  184.42   13.95   2    1.36
  15  -9  -4  723.06   49.42   2    0.95
   8  -4  -1  100.93    7.53   2     2.1
   8  -4  -3  102.93    8.59   2    1.45
  10  -4  -1  147.35   10.21   2    1.68
  14  -5  -2  174.72   21.03   2    1.13
  10  -4  -3   150.5   12.12   2    1.26
  12  -6  -2  210.62   16.74   2    1.34
   6  -3  -1    68.9    5.08   2    2.67
  15  -6  -1  260.56   21.88   2    1.16
  14  -7  -3  353.18    32.7   2    1.08
   9  -3  -2   82.19    8.41   2    1.55
  15 -11  -4  423.52   48.51   2    0.96
  17  -4  -3  481.78   54.69   2    0.82
  12  -4  -1  121.79   13.76   2    1.39
  13  -9  -4  255.76   31.21   2    1.04
   9  -4  -3  125.51   11.44   2    1.35
  14  -7  -5  414.02   42.38   2    0.86
  15  -8  -3  305.28   36.18   2    1.04
  15  -7  -2  267.44      30   2    1.11
  15 -10  -3  315.46   41.21   2    1.04
  10  -5  -3   90.75   10.94   2    1.32
  14  -8  -2  181.87   24.65   2    1.19
  17  -8  -2  379.66   47.81   2    0.99
  11  -3  -2   41.59    8.69   2    1.28
  11  -6  -3  101.12   15.56   2    1.27
   9  -5  -2   64.26    8.91   2    1.68
  15  -5  -4  246.26   34.79   2    0.86
  16  -6  -3  304.57   42.54   2    0.94
  15  -5  -3  189.03   24.47   2    0.96
  12  -4  -3  140.56    17.8   2     1.1
  14  -6  -2  144.63   24.77   2    1.16
  13  -5  -1   60.41    8.33   2    1.32
   8  -2  -1   21.05    3.26   2     1.9
  11  -5  -3   79.01   14.42   2    1.24
  12  -7  -2   69.95   11.87   2    1.35
  20  -7  -2  103.09   33.56   2    0.82
  14  -4  -3   56.66   11.77   2    0.98
  23  -9  -3  230.95   50.75   2    0.71
   7  -2  -1    8.35    2.52   2    2.18
   5  -2  -1    7.17    1.57   2    2.97
   5  -7  -1  885.84   16.86   2    2.53
   6 -13  -2  910.64   27.84   2    1.47
   6  -8  -1   489.4   14.79   2    2.21
   4  -8  -1  391.94   11.71   2    2.43
   4  -5  -1  357.93   10.27   2    3.23
   6  -9  -1  464.49   15.62   2    2.07
   7  -8  -2  370.98   13.48   2    1.86
   4  -7  -1  325.82   10.78   2    2.68
   3  -5  -1  265.77     9.5   2    3.49
   3  -6  -1  221.01    8.45   2    3.11
   6  -9  -2   251.3   11.82   2    1.85
   8 -14  -3  473.03   30.52   2    1.24
   7 -12  -2  414.94    22.3   2    1.52
   7 -10  -2  319.76    16.2   2    1.69
   7  -9  -2  269.71   13.52   2    1.77
   6 -11  -2   283.6   16.86   2    1.65
  10 -14  -1     512   29.52   2    1.34
   5  -8  -1  209.56   11.02   2    2.33
   6 -12  -1  293.79   17.87   2    1.68
   5 -11  -1  203.74   13.56   2    1.85
   9 -12  -2  382.45   26.33   2    1.43
   8 -10  -1  245.21    16.5   2    1.76
   5  -9  -1  163.43   11.06   2    2.15
   8 -14  -1  425.07   26.92   2    1.42
   8 -11  -2  228.56    17.4   2    1.55
   7 -15  -2  397.46   31.53   2     1.3
   8  -9  -2  189.55   13.62   2    1.69
   8  -9  -1   225.1   14.37   2    1.85
   7  -9  -1  167.85   12.03   2    1.96
  12 -13  -3  364.83   35.77   2    1.14
   6  -7  -1   106.5    8.21   2    2.37
   6 -10  -1  150.42   13.38   2    1.93
  11 -12  -3  408.47    34.3   2    1.21
   7 -13  -3  199.76   24.87   2    1.32
   8 -15  -2  276.39    29.6   2    1.28
   4  -6  -1   84.71    6.36   2    2.95
   8 -11  -1  180.46   18.34   2    1.67
   9 -13  -3  225.17   24.99   2    1.26
   8 -13  -2  172.39   24.25   2    1.41
   6 -11  -1   90.15   14.03   2     1.8
   8 -12  -2  111.11   17.59   2    1.47
   5 -10  -2   89.17   10.76   2     1.8
   9 -19  -1  281.31   36.09   2    1.09
  11 -14  -3  215.89   38.31   2    1.15
   7 -14  -3  169.13    20.3   2    1.26
   7 -13  -2   33.33    9.49   2    1.45
  11 -16  -4   250.7   37.57   2       1
  11 -13  -3  101.57    17.8   2    1.18
   8 -12  -1  156.04   20.49   2    1.58
   9 -13  -2  186.04   26.58   2    1.37
   7 -11  -1   41.09    7.79   2    1.74
  19 -27  -1  215.93   74.08   2    0.71
   8 -10  -2   53.62   11.44   2    1.62
   2  -5  -2  453.39    9.27   2    2.61
   7  -8  -4  863.37   25.16   2    1.32
   4  -9  -3  495.33   14.35   2    1.64
   9  -8  -4  801.94   25.67   2    1.24
   3  -6  -3  289.37     9.3   2    1.81
   7 -10  -4  805.12    29.4   2    1.28
   5  -7  -3  467.82   15.32   2    1.75
   5  -9  -3  414.95   15.94   2    1.63
   6  -5  -3   366.6   12.02   2     1.7
   6 -14  -5 1223.61   51.25   2    1.01
   2  -4  -2  173.17       6   2    2.71
  10 -12  -5 1214.29   53.68   2    1.01
   4  -6  -2  227.33    8.41   2    2.39
   6  -8  -3  280.32   13.17   2    1.65
   4  -4  -2  161.84    5.96   2    2.56
   8  -7  -4  384.89   17.51   2    1.28
   8  -8  -4  368.06   18.35   2    1.28
   4  -9  -4  323.24   16.24   2    1.34
   3  -5  -2  182.64    7.41   2     2.6
   7  -9  -4  533.53   27.19   2    1.31
   6  -6  -3  188.59    9.26   2    1.71
   5  -5  -2  134.58    6.35   2    2.35
   4  -8  -4  314.92   14.97   2    1.36
   4  -5  -3  148.95    7.23   2    1.81
   1  -2  -1  150.49    6.33   2    5.42
   5 -11  -5  342.14   29.29   2    1.08
   4 -10  -5  254.31   20.76   2    1.07
   7  -9  -3  224.28   14.17   2    1.54
   6  -7  -4  202.31    16.2   2    1.35
   5  -5  -3  122.31    7.25   2    1.77
   5  -6  -3  186.51   10.69   2    1.77
   6 -12  -5  358.24   27.68   2    1.06
   5 -10  -4  277.68   19.65   2    1.31
   7 -12  -4  282.11   25.48   2    1.22
  10 -11  -5  534.16   39.57   2    1.02
   9 -10  -4  342.81   24.68   2    1.22
   5  -7  -4  146.13   12.32   2    1.37
   3  -3  -2   62.68    3.54   2    2.66
   7 -10  -6  515.09    34.1   2    0.91
   8  -8  -5  293.61   22.95   2    1.07
   3  -6  -2   72.78    5.64   2    2.45
   6 -10  -4  149.68   18.34   2     1.3
   8 -14  -5  379.01   48.09   2       1
   7  -6  -4   61.89   12.94   2     1.3
  14 -15  -5  374.06   48.75   2    0.88
   6 -11  -4  139.27   19.41   2    1.27
   7  -7  -3   111.1    9.83   2    1.62
   2  -3  -1   44.92    3.67   2    4.77
   5 -10  -3   125.5   12.84   2    1.55
   4 -10  -4   66.66    10.6   2     1.3
   9  -9  -5  163.48   22.38   2    1.05
   3  -4  -2   24.35    3.14   2     2.7
  12 -16  -6  423.58   68.74   2    0.82
   5  -9  -5  191.42   20.77   2    1.09
   3  -8  -4   42.69    8.51   2    1.34
   6  -8  -4   49.02    9.12   2    1.35
   9 -11  -5  181.71   27.29   2    1.04
   4  -7  -4   46.56    8.61   2    1.36
  13 -17  -6  450.96   80.71   2     0.8
   7 -13  -5  111.85   24.21   2    1.04
   9 -12  -4   69.87   13.54   2    1.17
   4  -5  -2   28.04    5.09   2    2.51
   6 -15  -6  285.86   52.22   2    0.87
   7  -8  -3   51.19     8.8   2    1.59
  -7   6  -2  879.28   13.44   3    2.26
  -6   4  -1  781.64   12.56   3    3.16
  -9   5  -1  891.49   14.98   3     2.3
  -8   6  -1  662.64   12.94   3    2.28
 -10   6  -2  821.26   15.77   3    1.95
 -10   6  -1  750.01   14.89   3    2.02
  -7   7  -1  534.88   10.72   3    2.16
  -9   9  -1  615.56   13.91   3    1.69
 -11   9  -1  687.81   16.53   3    1.58
 -10  10  -2  700.66   18.28   3     1.5
  -8   8  -2  399.18   10.84   3    1.83
  -7   5  -1  316.23    8.65   3    2.65
  -9   8  -3  362.85   11.16   3    1.67
  -7   5  -2  258.09    7.67   3    2.46
  -8   7  -2  274.06    9.23   3    1.99
 -14  13  -1  853.39   32.17   3    1.15
 -15   9  -4  761.54   27.61   3    1.24
  -8   6  -2  269.43    9.36   3    2.16
 -11  12  -3  475.38   20.64   3    1.24
  -5   3  -1  287.66    8.36   3    3.89
 -10   8  -1   356.1   12.79   3    1.76
 -11   7  -3  311.35    12.5   3    1.65
 -11  11  -2  383.17    18.6   3    1.37
 -13   8  -3  401.33   17.34   3    1.46
 -12   6  -2  258.99   11.64   3    1.74
 -12  13  -3   485.8    24.9   3    1.15
  -7   4  -1  152.55    6.31   3     2.9
 -14   9  -2  334.23   20.21   3    1.39
 -11  10  -2  267.72   14.96   3    1.46
  -4   3  -1  150.14    6.03   3    4.31
 -11   7  -1  214.96   10.31   3    1.79
  -8   5  -2  165.52    7.62   3    2.33
 -10   7  -1  182.12    9.89   3    1.89
 -16  10  -2  411.49   26.78   3    1.24
  -7   6  -1   141.3    6.64   3     2.4
 -15   8  -3  284.59   19.24   3    1.35
 -13  12  -2  335.02   24.93   3    1.23
 -15  11  -4  418.76   31.54   3    1.15
 -13  11  -2  303.78   21.51   3     1.3
 -16   9  -1  301.35   23.47   3    1.29
 -14   9  -3  244.08   18.03   3    1.35
 -14  11  -4  508.12   28.31   3    1.18
  -6   6  -2    85.6     5.3   3    2.33
 -11  11  -1  242.06   16.65   3    1.38
 -12   7  -1  184.15   11.13   3     1.7
 -14  15  -5  479.44   41.73   3    0.94
 -13  12  -3  383.96   27.59   3     1.2
 -21  11  -1  678.47   48.05   3    1.01
 -15  10  -3   362.2   25.46   3    1.25
 -10   8  -3  159.82   10.62   3    1.62
  -5   4  -1  101.49    5.01   3    3.43
 -12  11  -2  236.98   17.58   3    1.34
  -8   4  -1  115.32    5.36   3    2.65
 -13  11  -4  265.18   20.65   3    1.21
  -4   4  -1   87.87     4.3   3    3.66
 -18  12  -3  646.54   40.09   3    1.06
 -13  12  -1  283.72   18.62   3    1.24
 -15  13  -1  373.63   30.21   3    1.12
 -12  10  -3  191.38   16.03   3    1.37
 -13  13  -2  328.93   28.34   3    1.17
 -13  10  -2  243.35   18.12   3    1.37
  -9   8  -1  108.99    7.44   3    1.83
 -16  15  -3  573.81   52.43   3    0.98
 -14  12  -2  319.32   26.95   3     1.2
  -6   3  -1   83.64    4.43   3    3.48
 -18  10  -2  313.04   29.27   3    1.14
 -16  11  -4  361.35   33.43   3    1.12
  -9   8  -2  109.69    8.99   3    1.78
 -12  13  -1  259.52   21.86   3    1.19
 -16  14  -4  629.67   45.28   3       1
  -9  10  -2  137.09   11.91   3    1.52
 -18  10  -1  363.83    26.2   3    1.16
 -13  14  -1  265.92   22.84   3     1.1
 -16  12  -3   267.3   25.88   3    1.12
 -16  14  -5   414.4   43.83   3    0.96
 -14   8  -2  184.76   16.73   3    1.45
 -22  13  -2  570.22   68.01   3    0.92
  -6   6  -1   62.32    4.57   3    2.51
  -9   9  -3  134.35      11   3    1.55
 -11   6  -3  113.66    8.43   3    1.73
 -16  11  -3  376.59      27   3    1.16
 -20  13  -4   487.3   50.09   3    0.95
 -22  15  -2  641.24    82.7   3    0.87
  -9   5  -2   75.24    6.21   3    2.18
 -10   7  -3   87.75    8.17   3    1.72
 -17   9  -4  252.07   24.11   3    1.16
 -15  11  -2  286.26   26.28   3    1.23
 -13   9  -2   121.5   16.27   3    1.44
 -18  13  -3  455.05   42.63   3    1.02
 -17  11  -2  276.94   28.82   3    1.15
 -10  10  -1  113.11   10.46   3    1.52
 -15  10  -2  186.04   20.58   3    1.28
 -12   8  -2   90.61   10.55   3    1.58
 -13   9  -1  118.63    14.9   3    1.46
 -10   9  -1   67.91    8.04   3    1.63
 -13  10  -3  124.02   18.74   3    1.33
  -8   8  -1   55.78    7.69   3    1.89
 -15  10  -1  164.61   20.37   3    1.29
  -8   7  -1   60.65    7.06   3    2.08
 -15  14  -4  275.99   34.34   3    1.02
 -11  12  -1   72.26   11.45   3    1.29
 -15  15  -5  370.25   42.86   3    0.93
 -11   8  -3  128.33    13.5   3    1.57
 -15   9  -2   118.2   17.33   3    1.34
 -14  14  -5  262.12   29.96   3    0.99
 -17  10  -3  186.01   26.64   3    1.17
 -17   9  -2  248.89   24.79   3    1.24
  -9   7  -2   78.15    8.57   3    1.92
 -12   7  -3   73.02   11.88   3    1.59
 -16  12  -5  152.51    35.7   3    1.04
 -11   6  -2   48.64    7.63   3    1.84
 -14  15  -3   243.3   29.73   3    1.01
 -14  14  -1  130.52   24.35   3    1.08
 -16  11  -1  221.88   23.99   3     1.2
 -16   8  -2  181.11   19.89   3    1.33
 -15  13  -5  191.47   27.41   3    1.02
 -14  10  -1  174.97   20.77   3    1.34
 -19  10  -1  178.19   33.92   3    1.12
 -10   9  -3   72.22    8.85   3    1.53
 -11   8  -2   76.17   11.23   3    1.65
 -18  12  -5  238.48   44.56   3    0.99
 -17  16  -1  321.69   48.49   3    0.93
 -13  12  -4   98.32   17.19   3    1.15
 -22  12  -2  525.34   81.83   3    0.95
 -16   9  -4   57.18   14.03   3     1.2
 -20  10  -2  181.27   32.62   3    1.07
 -12   7  -2   89.64   11.69   3    1.66
 -12  12  -4  110.63   15.05   3    1.16
 -18  13  -2  123.65   25.98   3    1.03
 -15   9  -1  247.55   26.07   3    1.35
 -15  12  -1  198.25   24.18   3    1.18
 -17  17  -2  230.17   39.07   3    0.89
 -20  11  -4  191.56    35.4   3       1
 -13  14  -2  184.59   27.85   3     1.1
 -14  15  -1  236.72   35.16   3    1.03
 -19  10  -3  205.25   31.68   3    1.09
 -18  11  -5  201.26   33.14   3    1.02
 -17  14  -5  161.17   40.11   3    0.95
 -14  11  -2   48.45   13.92   3    1.26
 -17  10  -2     193   27.09   3    1.19
 -12   8  -3   53.86    9.16   3    1.52
  -6   5  -1   32.37    3.47   3    2.83
 -14   8  -3  168.67   20.88   3     1.4
 -13   7  -3   85.84   11.46   3    1.51
 -15  15  -4   427.9   50.79   3    0.97
 -20  12  -5  198.36   38.48   3    0.94
 -14  13  -2   90.62   15.73   3    1.14
 -21  17  -3  513.88   79.25   3    0.83
 -22  13  -6  390.07   67.24   3    0.85
 -14  13  -3  137.56   23.72   3    1.12
 -15  16  -5  365.26   50.17   3     0.9
 -21  19  -1  401.53   68.91   3    0.77
  -4   2  -1   13.38    1.86   3    4.94
 -21  15  -3  435.64   85.54   3    0.88
 -19  11  -3  107.28   22.74   3    1.06
 -20  12  -4  170.99   40.39   3    0.98
 -18  11  -3   189.4    29.9   3    1.09
  -5   7  -1 1153.65   14.81   3    2.24
  -2   7  -2   603.6    8.71   3    1.74
  -3   8  -1   901.2    12.7   3    1.78
  -5  11   0 1305.84   20.85   3    1.33
  -2   6   0   419.5    6.52   3    2.23
  -4  12   0 1226.72   22.96   3    1.12
  -2   7  -1  459.46    7.52   3    1.88
  -8  13   0  1794.8    33.7   3    1.18
  -2   5   0  397.82    6.79   3    2.82
  -6   8  -1  627.91   12.14   3    1.97
  -6  13  -2 1326.09   29.35   3    1.14
  -4   9  -2  595.97   13.09   3    1.59
  -4   8  -1  525.53   10.65   3     1.9
  -2   5  -1  361.66    6.83   3    2.82
  -3   5  -1  384.55    7.96   3    3.05
  -6   9  -1  496.47   12.19   3    1.75
  -4   7  -2  349.34    8.58   3    2.05
  -4   7  -1  406.04    9.39   3    2.21
  -3   6  -1  302.12    7.13   3     2.5
  -4   8  -2  357.95    9.46   3     1.8
  -6   8   0  348.65    9.37   3    1.94
  -3   8  -2  276.04    8.27   3    1.69
  -4  11  -1  510.63    16.5   3    1.28
  -7  10   0  411.92   12.47   3    1.56
  -4  10  -3  456.91   15.63   3    1.32
  -4  10  -1  364.86   12.85   3    1.44
  -1   3   0   156.5    4.04   3    4.45
  -3   9  -1  305.91    9.18   3    1.53
  -7  10  -2  446.98    14.4   3    1.54
  -3  10  -3  396.28   12.83   3    1.22
  -5  10   0  339.81   11.51   3    1.49
  -6   9  -2  346.76   11.68   3    1.69
  -3   7  -1  231.38    6.94   3    2.09
  -8  12  -3   625.7   21.66   3    1.25
  -4   9   0  273.28    9.64   3    1.61
  -2   6  -1  170.27    5.01   3    2.27
  -7  10  -3  409.66   15.07   3    1.46
  -7  12  -2  540.57   19.88   3    1.28
  -3   9  -2  249.03    9.74   3    1.48
  -3  10  -2  230.81   10.55   3    1.31
  -3   5   0  172.67    5.45   3    3.07
  -5   8  -1  240.67    8.38   3    1.96
 -10  14  -1  717.98   29.44   3    1.13
  -9  12  -2  412.04   19.06   3     1.3
  -6  11  -2  399.83   15.86   3    1.38
  -5  11  -1  295.61   14.04   3    1.36
  -6  10  -1  218.41   11.13   3    1.57
  -4  11  -3  352.61   16.08   3     1.2
  -6  14   0   535.7   27.86   3    1.03
  -8  14  -1  560.97    28.8   3    1.11
  -8  14  -3  664.14   31.32   3    1.07
  -2   4  -1  133.06    4.79   3    3.59
  -6  12  -1   422.9    19.4   3    1.27
  -3  10  -1  191.51   10.16   3    1.34
  -5   8  -2  184.86    8.36   3    1.86
  -7  13   0  436.97   21.59   3    1.16
  -7   9   0  194.13    8.83   3    1.73
  -8  12   0  326.05   16.79   3    1.29
  -8  10   0  213.11   11.04   3    1.55
  -5   7   0  132.17    5.52   3    2.22
  -5   9  -1  199.63    9.55   3    1.72
  -6  12   0  249.69   15.48   3    1.24
  -4  12  -3  275.47   19.05   3    1.09
  -3   8   0   78.26    5.37   3    1.73
  -7  12  -3   336.8   18.53   3    1.23
  -1   2   0  155.08    6.44   3    7.43
  -6  12  -3  297.77   19.77   3     1.2
  -9  14   0   432.6   25.06   3    1.11
 -11  14   0  444.72    26.8   3    1.11
  -8  13  -4  395.77    24.8   3     1.1
  -3   4   0   98.32    4.65   3    3.88
  -7  16   0  447.28   38.02   3     0.9
  -3   6   0   63.81    4.16   3    2.48
  -9  13  -3   285.1   21.19   3    1.17
  -6  13  -3  362.76   24.55   3     1.1
  -9  13  -2  352.29   22.81   3    1.21
  -4   6  -1   89.28    4.93   3    2.59
  -8  15  -4  549.17    37.7   3    0.96
  -2   3   0   88.93    4.38   3    5.16
  -6  17  -1  520.26   48.22   3    0.82
  -7  15  -2  424.25   36.41   3       1
  -7  13  -3   317.3   23.18   3    1.14
  -5  10  -3  131.01   10.82   3    1.39
  -8  13  -2  195.54   17.62   3    1.19
  -6  14  -2   308.7   27.17   3    1.05
  -8  11  -1  152.07    12.6   3    1.44
 -11  16  -4   472.3   44.65   3    0.94
  -4  13  -2  237.01   19.43   3    1.03
  -3   7  -2   57.23    4.97   3    1.93
  -6  10  -3  154.61   11.67   3    1.43
  -5  10  -2  104.78    9.96   3    1.48
  -8  12  -1  198.91    16.8   3    1.32
  -8  15  -2  387.87   34.09   3    1.02
  -6  10   0    97.2    8.91   3    1.54
  -4  14  -4  313.91   27.05   3    0.87
 -13  16   0  332.77    34.1   3    0.97
  -7  14  -3  259.24    25.6   3    1.05
  -5  15  -4  378.58   40.81   3    0.86
 -10  16  -5  531.66   45.36   3    0.89
  -7  16  -2  528.69   40.08   3    0.93
  -9  13  -4  143.16   18.92   3    1.11
  -4  11  -2  154.83   14.52   3    1.26
  -8  15   0  395.13   33.19   3    1.01
  -7  17  -1  622.97   50.32   3    0.86
  -9  16  -2  227.72   35.59   3    0.97
  -8  11   0  106.15   12.41   3    1.41
  -9  12   0  141.65   14.15   3     1.3
 -10  20  -3   709.4   90.27   3    0.75
  -9  16  -4   319.3   38.18   3    0.92
  -3   7   0   35.23    4.11   3    2.05
  -5  14  -2  228.74    26.6   3       1
  -3  11  -3   99.64   11.52   3    1.13
  -4  13  -3   184.9   21.16   3    0.99
  -7  18  -4  605.86   65.27   3    0.77
  -7  19  -1  565.61   68.87   3    0.74
  -5  18  -2   424.4   60.93   3    0.73
  -5   7  -2   38.99    5.01   3     2.1
  -4   7   0    39.6    4.06   3    2.18
 -11  18   0  527.82   61.62   3    0.86
  -9  14  -3   89.64   18.67   3    1.09
  -6   8  -2   59.27    7.08   3    1.88
  -9  19  -1  328.79   45.78   3    0.79
 -10  14   0  220.85      23   3    1.11
  -6  11  -1  120.28   13.22   3     1.4
  -6  18  -3  277.93   51.36   3    0.76
  -9  19   1  333.81   55.67   3    0.75
  -5  14  -1  253.21    27.4   3    1.01
  -9  15  -1  325.68   38.17   3    1.04
  -6  15  -3  310.68   40.33   3    0.94
  -8  12  -2  116.18   17.38   3     1.3
  -9  12  -1  108.05   14.44   3    1.32
  -7  12   0   92.18   12.05   3    1.28
  -8  19  -1   459.2   62.63   3    0.77
  -5  17  -3  421.04   72.17   3    0.77
  -4  12  -1   66.69    9.64   3    1.15
 -13  18  -1  425.37   56.88   3    0.88
  -8  19   1  572.77    75.8   3    0.73
  -7  19   1  485.27   60.32   3     0.7
  -6  15  -1  176.97    29.1   3    0.96
  -7  17   1  557.29   54.43   3    0.81
  -6  15   1   91.01    17.7   3     0.9
  -8  17   1  263.97   42.82   3    0.83
 -11  18  -2  285.71   46.85   3    0.87
  -4  13  -4  179.08   22.38   3    0.94
 -12  19  -5  381.45   59.45   3    0.78
 -14  19  -3  348.37   46.02   3    0.83
  -3   4  -1   18.69    2.33   3    3.76
  -6  16  -3  100.79   22.78   3    0.87
 -12  18  -2   214.9   36.94   3    0.87
  -7  16  -3   99.38   24.96   3    0.91
  -9  18  -4  145.58   31.82   3    0.82
   0   8   0 2304.73   23.68   3    0.94
   0   3  -1  215.61    2.92   3    2.57
   0   8  -2 1252.79   17.33   3    1.01
   0   4   0   157.8    2.99   3    1.87
  -1  10  -1 1097.33   21.77   3    1.02
  -1  10   1 1244.16   28.98   3    0.85
   1   4  -3  526.41   12.89   3    0.76
   0   4  -1  143.32    2.88   3    2.03
   0   4   1  191.08    4.43   3    1.12
  -1   7  -1  219.29    6.24   3    1.57
   0   7   1  718.65   16.47   3    0.85
  -2   9   1  405.09   11.93   3    1.17
  -1   9  -2  418.55   12.88   3    1.13
  -1   6   1  160.36    5.39   3    1.46
  -1   5   0  148.28    3.79   3    2.28
  -1   7   1  210.66    7.17   3    1.24
  -1   6  -1  152.07    4.29   3    1.89
  -1  10  -2  540.61    18.7   3    1.01
   0   2   0   66.21    1.65   3    3.74
  -2   8   1  260.02    8.05   3    1.34
   1  10  -1  1003.1   48.94   3    0.59
   0   8   2 1156.36   40.28   3    0.56
   0   8  -3  332.41   14.43   3    0.93
   1   7  -4  580.34   26.83   3    0.65
   1   4  -1  167.73    5.32   3    0.84
  -1   6  -2   99.73    4.21   3    1.71
   1   5  -3   225.7   12.34   3    0.77
   0  14   0 1684.85   98.51   3    0.54
  -2  12  -2  557.85    24.1   3    0.95
   0   9  -2  331.04   17.43   3    0.91
  -1   8   0  143.06    8.71   3    1.27
  -2  10   1  307.89   15.27   3    1.03
  -2  12   2  643.78   41.34   3    0.73
  -1   7   0   96.13     5.2   3    1.49
   0   8   1  238.57   16.26   3    0.75
   0  10  -4  569.87      34   3    0.73
   1   5  -1  111.52    7.33   3    0.83
  -1  10   0  253.95   15.91   3    0.96
  -2  13   0  623.18   34.36   3    0.82
   1   6  -1  155.62   10.48   3    0.79
   0  10  -3  524.82   28.47   3    0.79
  -1   8  -1  141.93    7.75   3    1.33
  -2  11  -1  257.47   16.37   3    1.06
  -1  11  -4  367.44   28.66   3    0.81
   0  10   0  420.68   25.51   3    0.75
  -2  11   1  251.99   16.73   3    0.92
   0  12  -4  865.48   51.33   3    0.65
  -1   9   2  493.95   26.59   3    0.77
   0  11  -3  596.62    36.5   3    0.73
  -1   8   1  136.27     8.6   3    1.07
   1   6  -2   110.7   11.46   3    0.82
  -1   9  -1  133.62   10.26   3    1.16
  -1  11   0  358.36   23.64   3    0.86
   1  10  -2  513.95    43.8   3    0.62
  -2  14  -2  655.21   40.59   3    0.79
  -2  11   2  318.99   33.54   3    0.79
  -1  16  -3 1039.35    88.6   3    0.59
  -3  14   0   403.4   36.46   3    0.83
   0  14  -3  629.22   68.75   3    0.59
  -1  12   1  341.13   42.09   3     0.7
  -1   9   1   127.6   13.43   3    0.95
  -1  10   2  513.33   33.53   3    0.71
  -1  10  -3  204.62   16.24   3    0.96
  -1  11  -2  188.49   26.98   3    0.91
  -1  12  -1  364.41      31   3    0.82
  -2  14   2  478.99    51.8   3    0.62
  -1  17  -4  762.98   97.37   3    0.54
   1  11  -4  202.04   39.27   3    0.55
  -2  11   0  158.53   16.75   3    1.02
  -1  12  -2  223.65   29.21   3    0.82
   0  10  -2  101.95   17.55   3    0.83
   1  11  -6   259.1   61.26   3    0.48
  -1  13  -5  382.85   54.98   3    0.66
  -2  15   0  173.78   38.49   3    0.68
  -1  -2  -1  448.11    3.17   3    1.94
  -7  -6   0  759.64   13.73   3    1.31
  -4  -5  -1  582.27    8.97   3    1.35
  -8  -6   1  763.53   15.67   3    1.22
  -5  -7  -1 1577.82   26.89   3    0.87
  -3  -5  -1  472.97   10.63   3    1.01
  -7  -6   2 1182.15   26.71   3    0.96
  -4  -5   1  687.33   13.26   3    0.96
  -7  -7  -1  650.22   17.45   3    1.11
  -5  -7   1 1537.96   39.81   3    0.65
  -2  -4  -2   329.5    8.22   3    0.96
  -2  -3   0   97.55    2.48   3    1.66
  -2  -2   0  169.18    3.62   3    3.67
  -5  -5  -2  181.99    6.62   3    1.46
  -9  -9   0 1192.58   43.92   3    0.82
  -8  -7   0  381.99   16.04   3    1.11
  -7  -7   1  718.52   24.61   3    0.94
  -3  -5  -2  249.11    9.68   3    0.99
  -5  -7  -3  481.53   24.03   3    0.83
  -4  -4  -1   93.89    4.06   3    1.93
  -9  -9  -1  823.81   38.11   3    0.86
  -7  -8  -2  509.11   25.73   3     0.9
  -2  -4  -1  138.56    5.58   3       1
  -4  -4   2  332.69   11.62   3    0.93
  -3  -4   0  110.43    4.17   3    1.45
  -6  -8  -1  764.04   32.66   3    0.79
  -6  -6   0  258.12   11.09   3    1.23
  -5  -4   1  124.01    5.23   3    1.65
  -2  -3  -1   54.48    2.27   3    1.87
 -11  -9   1  762.53   39.23   3    0.82
  -2  -4  -3  304.43    16.5   3    0.84
  -3  -5   0  170.36    9.93   3    0.84
  -3  -3   0   63.86    2.63   3    2.45
  -8  -8  -2  389.03   20.32   3    0.96
  -4  -4   1  104.46    5.09   3    1.42
  -4  -6  -2  253.08   14.43   3    0.94
  -6  -7   0  320.69   18.53   3    0.96
  -9  -9   1  856.12   47.29   3    0.75
  -3  -6  -3  495.43   29.74   3    0.66
  -7  -6   1  151.53   11.91   3    1.16
 -10  -8   1  342.41   28.16   3    0.92
  -6  -8   0  417.63   34.24   3    0.74
  -6  -5   2  319.76   17.18   3    1.07
  -3  -3   2  130.11     8.3   3    0.87
  -5  -5   2  197.13   14.79   3     0.9
  -8  -7   2   381.1   29.51   3    0.86
 -10 -12  -5  1036.9  101.68   3    0.54
  -6  -8   1  514.96   40.85   3    0.61
  -3  -6  -1   221.5   20.38   3    0.62
  -4  -7  -2  338.98    25.2   3    0.68
 -10 -10  -2  682.88   44.84   3    0.78
  -7 -10  -4  759.13   75.27   3    0.58
  -6  -7  -2  196.58   16.26   3       1
  -8  -8   2  367.72    39.7   3    0.71
  -7  -9  -2  315.18   39.24   3    0.74
  -4  -4   0   43.79     3.5   3    1.84
  -7  -9  -4  437.33    49.6   3    0.68
  -7  -8   2  546.41   49.69   3    0.62
  -6  -6  -1   91.53    9.88   3     1.3
  -9  -8   4  806.61   81.08   3    0.54
  -4  -5  -2   45.73    5.53   3    1.28
  -6  -7  -1  138.19   12.94   3    1.01
  -6  -6   3  301.32   37.38   3    0.62
  -6  -6   1   62.18     8.6   3    1.06
 -14 -13  -1  744.01  105.65   3    0.61
  -6  -9  -1  427.73   40.09   3    0.61
 -11 -11  -2  291.18   42.38   3     0.7
 -14 -13  -5   383.5   78.58   3    0.58
 -10 -10   0  519.11   53.08   3    0.74
  -9  -8   0  173.53   21.28   3    0.96
 -11 -10   2  324.66   55.67   3    0.65
  -7  -9  -3  287.44   40.15   3    0.72
  -6  -6  -2   87.15    8.44   3    1.24
  -8  -9   2  186.72   33.74   3    0.59
  -6  -5   1   52.79    6.84   3    1.36
  -9  -9  -3   49.89   14.75   3    0.83
  -8 -11  -2  211.61   37.57   3    0.57
  -7  -9  -1   225.1   33.92   3    0.72
  -8  -9  -1  368.58   37.58   3     0.8
 -12 -11  -2  325.92   52.56   3    0.73
  -9 -10   1  184.23   40.17   3    0.63
  -5  -8  -2  129.98   17.05   3    0.66
 -12 -13  -3  269.02   60.87   3    0.57
  -7  -8   0   36.59    12.3   3    0.84
  -3  -6  -4  170.59   29.69   3    0.59
  -6  -8  -4  122.45   21.19   3    0.72
  -6  -4   0 1748.97   15.26   3    2.01
  -9  -4   0 2177.66   23.97   3    1.78
  -6  -4  -1  905.53   11.97   3    2.06
  -5  -3   0  728.31   10.13   3    2.64
  -9  -5   1 1011.55   16.09   3    1.43
  -9  -5  -1 1113.48   18.05   3    1.59
  -6  -2  -1  675.26   12.16   3       3
  -8  -6  -1  744.01   14.39   3    1.38
  -6  -3   0  546.43   10.14   3     2.5
  -9  -4  -2  792.71   15.52   3    1.74
  -7  -2   0  655.58   12.53   3    2.71
 -10  -3   0  706.78   15.52   3    1.87
 -10  -5   0   676.6   17.32   3     1.5
 -10  -6   1  836.09   19.19   3    1.23
  -7  -3  -1  459.64   10.65   3    2.36
 -10  -6  -1   759.8   18.79   3    1.36
 -10  -5  -1  617.69   16.42   3    1.53
 -10  -6  -2  823.04   20.38   3    1.33
  -5  -3  -1   312.7    7.59   3    2.65
  -7  -5  -1  306.53    9.21   3    1.66
 -11  -5  -1  564.16   17.52   3    1.47
  -4  -3  -1   167.3    4.39   3    2.69
 -10  -3  -1  388.08   11.67   3     1.9
 -13  -4  -1  532.67   18.56   3    1.45
 -10  -3  -2  388.63   12.23   3    1.82
  -8  -6  -2  252.78   10.34   3    1.34
 -11  -5  -2  525.15   16.95   3    1.44
 -14  -5  -1  739.41   27.32   3    1.29
  -7  -5  -2  239.16    8.66   3    1.58
  -8  -3   0  286.24    9.71   3    2.17
  -4  -1   0  293.22    9.37   3    4.88
  -9  -6   0  345.78   13.61   3    1.34
 -10  -6   0  424.56   15.85   3    1.32
  -9  -4  -1  312.48   11.85   3    1.81
 -11  -4   0  372.25   14.87   3     1.6
  -9  -5   0  321.06    12.7   3    1.55
  -7  -3   0  208.24    8.03   3    2.33
 -15  -5  -2  600.48   27.45   3    1.22
  -7  -4  -1   177.1    8.19   3       2
 -14  -6   1  463.95   25.46   3    1.11
  -8  -5  -2  160.92    8.37   3    1.57
 -13  -4  -2   407.2   19.43   3    1.43
 -14  -6  -1   485.7   28.06   3    1.19
 -11  -4  -2  259.76   14.07   3    1.58
  -3  -1   0  215.18     8.9   3    6.02
 -10  -4  -1  215.45    12.4   3    1.72
  -8  -4  -1  119.02    7.68   3    1.91
 -15  -9  -4  755.72   57.89   3    0.85
 -12  -6   0  311.27   20.94   3    1.25
 -14  -7  -1  388.54   27.68   3    1.09
 -11  -7  -3  396.58   23.63   3    1.11
 -12  -6  -2  265.09   18.09   3    1.26
 -17  -8  -2  715.89    55.1   3    0.93
  -8  -3  -1   126.9    7.61   3    2.19
 -15 -10   0 1115.45   62.72   3     0.8
  -6  -3  -1   90.15    4.75   3    2.52
 -16  -8   1   644.5   51.99   3     0.9
 -16  -6  -3  433.43   39.62   3    1.07
 -13  -8  -3  367.21   34.01   3    0.99
 -11  -7  -1  238.64   19.34   3    1.17
 -12  -4  -1  187.99   13.53   3    1.53
  -3  -2   0   66.27    3.26   3    4.01
 -19  -5  -1  442.58   38.23   3    1.03
 -15  -6  -1  386.95   27.75   3    1.15
 -15  -6   1  273.49   25.73   3    1.08
 -14  -5  -2  188.52   20.42   3    1.27
 -12  -7   1  185.87   18.89   3    1.06
 -15  -4  -1  189.12    19.1   3    1.31
  -9  -3  -2  106.39    7.67   3    1.93
 -22  -7   0 1107.04   86.13   3    0.84
 -13  -5  -1  125.34   13.96   3    1.34
 -14  -7  -3  468.39   33.13   3    1.06
 -12  -7  -1  240.63   25.62   3    1.15
  -7  -4   0    59.4    5.18   3    1.96
 -14  -8  -2  206.99   32.12   3       1
 -17  -8  -1  490.17   57.04   3    0.93
 -14  -4  -3   148.5   15.04   3     1.3
 -10  -4   0  124.65   10.25   3    1.69
 -17  -8   1  496.25   60.91   3    0.89
 -15  -9   0  365.17   43.39   3    0.88
 -16  -9  -1  546.98    68.9   3    0.89
 -17  -6  -1     396   39.18   3    1.06
  -9  -3   0   65.15    6.33   3    2.01
 -22  -7  -2  607.05   71.52   3    0.85
 -17  -7  -1   393.5   46.87   3       1
 -15  -5  -3  280.39   25.23   3    1.18
 -12  -5   0  136.56   13.99   3    1.38
 -19  -9   1  457.66    64.7   3    0.79
 -14  -5  -3  135.11   20.09   3    1.22
 -10  -7  -1  222.23   15.84   3    1.18
 -11  -7   0  127.69   22.89   3    1.14
 -11  -3  -1   79.24    9.06   3    1.77
 -20  -7  -4  381.03   68.73   3    0.87
 -16  -7  -1  284.37   38.93   3    1.03
 -14  -6  -2  238.53   24.03   3    1.18
 -17 -10  -2  126.91   31.14   3    0.81
 -12  -4  -2  129.64   13.54   3     1.5
 -17  -6   1  191.85   30.99   3    1.01
 -19  -9  -1  306.88   56.23   3    0.83
 -15  -4   0  196.59   22.69   3    1.28
 -15  -7  -2  339.62   36.93   3    1.06
 -14  -8   0  348.79    36.7   3    0.98
 -13  -8   0   46.36   16.08   3    0.99
 -16  -7   1  175.04   28.55   3    0.97
 -21  -6  -2  405.36    56.9   3    0.92
  -8  -2   0   26.43    4.06   3    2.44
 -17  -9  -4  146.52   45.66   3    0.83
 -16  -5  -1  152.42   22.15   3    1.18
 -23  -9  -1  952.89  119.35   3    0.75
 -14  -6   0  209.25   31.42   3    1.17
 -15  -7  -3  141.12   27.29   3    1.03
 -15 -11  -4  309.97   60.05   3    0.73
 -18  -6  -1   99.66   28.12   3    1.02
 -21 -11  -1  651.75   85.03   3    0.71
 -15  -6  -2  100.76   21.74   3    1.14
 -17  -7   1  393.98   51.61   3    0.94
 -16  -6  -1  203.44   30.05   3    1.11
 -13  -7  -3   120.9   23.11   3    1.08
 -16  -6  -2     271   37.12   3    1.09
  -8  -5  -1   27.71     5.3   3    1.63
 -23  -9  -3  592.78   98.21   3    0.75
 -23  -9   1  870.19  113.87   3    0.72
 -15 -10  -3  318.74   41.21   3    0.81
 -13  -4   0   74.47   15.48   3    1.43
 -19  -7  -1  153.99    37.2   3    0.94
  -9  -3  -1   24.19    4.82   3    2.03
 -18  -5  -1  210.51   34.27   3    1.09
  -5  -2   0   38.69    3.75   3    3.39
 -16  -5  -3   88.04   19.18   3    1.13
 -16 -10  -1   89.67   22.31   3    0.82
 -21  -8  -3  187.89   55.15   3    0.83
 -10  -1   0 1056.76   14.82   3    2.18
  -8   0  -1   969.1   14.87   3    2.84
 -10   1  -2  864.46   14.59   3    2.23
 -10  -1  -2  878.02   14.66   3    2.09
  -6   0   0  780.94   13.16   3    3.79
 -14   0  -2  865.17   20.77   3    1.61
 -16   0  -1  1020.8   23.82   3    1.44
 -14   0  -1   701.9   17.99   3    1.65
 -14  -2   0  680.23   17.81   3    1.52
 -13   0  -2   653.7   16.52   3    1.73
  -6  -1  -1  354.32    8.42   3    3.42
  -9  -1   0  358.42    8.41   3     2.4
 -16  -2   0  720.16   20.65   3    1.34
  -9   0  -1  368.39    9.72   3    2.54
  -6   1  -1   349.6    9.05   3    3.81
 -20  -1   0 1168.41   38.17   3    1.12
  -8  -1   0  237.33    6.84   3    2.68
  -9   1  -2  270.67    8.06   3    2.43
 -14  -2  -2  450.98   16.66   3    1.51
  -9  -1  -2  251.71    7.76   3    2.27
 -12  -2  -1  308.19   10.11   3    1.76
 -12   2  -1  333.32    10.9   3    1.97
 -14   2  -2  443.83   15.23   3    1.65
 -16  -1  -3   542.9   22.83   3    1.34
  -7  -1  -1  214.12    6.69   3    3.02
 -12   1  -2  299.32   11.01   3    1.89
 -15  -2  -1  390.58   16.68   3    1.44
 -15   2  -1  439.73   16.72   3    1.58
 -16   1  -3  460.25   19.86   3     1.4
 -15   2  -3  394.42   17.89   3    1.49
 -10   0   0  206.18    7.81   3    2.28
 -15  -2   0  353.47   14.64   3    1.42
 -22   0  -1 1049.16   44.47   3    1.05
 -10  -2  -2  192.45    7.54   3    1.97
 -15  -2  -3  375.36   18.65   3    1.37
 -18   1  -2  460.36   25.68   3    1.29
 -12  -1  -2  289.63   12.06   3     1.8
  -5  -1  -1  144.63     5.1   3    3.93
  -7   1  -1  205.88    7.19   3    3.31
  -6   0  -1  203.33    6.96   3    3.71
 -18  -1   0  507.66    25.9   3    1.24
 -17  -3  -2  501.28   27.45   3    1.23
 -13   1  -2   239.2   12.28   3    1.76
 -14  -1  -3  295.89   16.72   3     1.5
 -18  -1  -2   533.5   27.82   3    1.25
 -14   2  -1  267.47    13.1   3    1.69
 -18   3  -1  425.77    22.1   3    1.32
 -13   2  -2  218.04   10.37   3    1.77
 -18  -3  -1   367.2   23.92   3    1.18
 -12   0  -2  167.79    10.5   3    1.86
 -13   0  -1  253.81   13.17   3    1.77
 -18   3  -3  428.38   24.35   3    1.27
 -14   1  -3  328.03   14.84   3    1.56
 -11   1  -1  178.72    8.96   3    2.13
 -19   3  -4  417.75   25.69   3    1.17
 -14  -2  -1  247.45   13.58   3    1.54
 -13  -2  -2  218.73   11.19   3    1.61
 -13  -2   0  178.43    10.2   3    1.62
 -18   1  -3  369.97   24.92   3    1.26
 -11  -1  -1  171.36     9.2   3    2.01
 -18  -3  -3   458.5   30.75   3    1.14
 -20   1  -4  409.59   31.57   3    1.11
 -15   0  -3   208.8   14.03   3    1.45
 -21   3  -1  468.35   30.01   3    1.13
 -19  -2   0  415.39   28.01   3    1.14
 -18  -1  -3  388.35   25.65   3    1.21
 -17   0  -2  457.65   25.24   3    1.35
 -12  -1   0   122.8    8.19   3    1.83
  -9   0  -2   99.24    5.65   3    2.38
 -19  -1   0  281.98   25.56   3    1.17
 -18   1  -1  297.21   25.16   3     1.3
 -21   3  -3   364.5   33.13   3     1.1
 -18  -1  -1  206.56   19.31   3    1.25
 -21   0  -3  369.21   40.95   3    1.08
 -20  -2  -3  331.83   36.99   3    1.08
 -17   0  -3   213.4   17.19   3     1.3
 -11  -1   0   94.47    7.69   3    1.99
 -24  -1   0  774.88   52.72   3    0.94
 -14   2  -3  106.87   10.65   3    1.58
 -10  -1  -1   82.46    6.43   3     2.2
 -10   1  -1   97.22    7.31   3    2.35
 -21  -3  -1  551.93   37.01   3    1.02
 -20  -1  -4  451.33    36.4   3    1.07
 -18  -3  -2  307.11   28.42   3    1.17
 -17   2  -2  215.47   20.34   3    1.38
 -22  -1  -2  432.55   41.58   3    1.03
 -14  -2  -3   141.5   15.14   3    1.44
 -19  -3  -4  387.65   30.27   3    1.06
 -23  -3   0  498.97   43.23   3    0.93
 -16   1  -1  114.18   13.12   3    1.47
 -10   0  -1   80.09    7.29   3    2.29
 -12   2  -2  111.22    8.49   3     1.9
 -22   0  -5  451.13    44.3   3    0.97
 -23   2  -3  426.81   49.27   3    1.01
 -18   2  -1  262.18   23.22   3    1.31
 -22   2  -5  322.33   38.99   3    0.99
 -16  -1  -1  155.22   16.15   3    1.41
 -22  -4  -2  317.02   39.13   3    0.95
 -18   3  -2  314.01    21.9   3     1.3
 -20   0   0  355.76   27.38   3    1.14
 -17   1  -2  189.77   16.31   3    1.36
 -20   2  -2  261.95   29.56   3    1.17
 -15   2  -2  120.65   13.71   3    1.55
 -21  -3  -3  324.74   35.68   3    1.01
 -20  -2  -4  410.05   47.82   3    1.04
 -18   0  -2  229.69   23.74   3    1.27
 -17  -2  -2   220.4   22.79   3    1.27
 -12  -2  -2   87.55    8.33   3    1.71
 -17  -1  -2  225.63   23.93   3    1.32
 -23   2  -4  346.96   46.75   3    0.98
 -14  -1  -2  157.97    14.9   3    1.57
 -11  -2  -2   65.52    6.45   3    1.83
 -20   2  -3  220.94   31.61   3    1.15
 -11   1  -2   47.77    5.95   3    2.04
 -20  -2  -2   286.1   31.33   3     1.1
 -19   1  -1  189.14    23.6   3    1.23
 -17  -1  -1  114.02   16.82   3    1.32
 -22   1  -2  349.19   39.28   3    1.06
 -19  -1  -1  204.02   29.64   3    1.19
 -23  -3  -5  426.48   52.42   3    0.88
 -23  -2  -3  462.01   64.07   3    0.95
 -22  -2  -5  336.04   50.22   3    0.94
 -13   1  -3   44.78    7.93   3    1.66
 -18  -2   0  117.79   17.89   3     1.2
 -18   1  -4  147.11   16.86   3     1.2
 -17   0  -1  156.32   19.13   3    1.36
 -23   3  -4  325.68   52.44   3    0.99
 -22  -4  -3  390.75   44.58   3    0.94
 -28  -1  -3  304.89   66.41   3    0.81
 -19   1  -3  191.67   31.38   3     1.2
 -22   2  -4  284.76   40.52   3    1.02
 -23   1  -1  218.89   39.36   3    1.02
 -12  -1  -1   52.18    9.49   3    1.84
 -21   2  -3  249.11   31.13   3     1.1
 -14   0  -3   58.07   10.05   3    1.54
 -24   0  -4  388.57    69.8   3    0.93
 -23   3  -5  376.29   43.78   3    0.96
 -21   2  -1  220.55   33.04   3    1.12
 -23   0  -4  259.44   46.61   3    0.96
 -16  -2  -1   51.56   13.71   3    1.36
 -21  -2  -3  230.14   44.14   3    1.03
 -25   3  -1  368.48   50.35   3    0.94
 -27  -3  -4  391.62   81.27   3     0.8
 -19   2  -4  158.81   24.15   3    1.16
 -16   2  -2  100.69   15.68   3    1.46
 -22   3  -5  218.39   43.03   3    0.99
  -9   1  -1   47.07     5.1   3     2.6
 -17   1  -1    71.8   17.38   3    1.38
 -23  -3  -4   228.3   57.85   3    0.91
  -9  -1  -1   38.63    4.68   3    2.42
 -15   1  -1   50.18    8.12   3    1.56
 -12   0   0   52.34    7.41   3     1.9
 -10   0  -2   39.09     5.8   3    2.17
 -14  -1  -1   72.88   12.33   3     1.6
 -12   1  -1   51.15     7.3   3    1.96
 -28   5  -1  281.65   57.28   3    0.84
 -32   5  -1  425.99  104.79   3    0.74
 -16   2  -1   68.93    11.6   3    1.48
  -2   3  -3  839.73     8.4   3    2.26
  -5   5  -4 1111.23      14   3    1.84
  -2   5  -2  532.05    6.74   3    2.39
  -3   6  -3  443.57    7.54   3    1.89
  -2   4  -3  321.44    5.54   3    2.09
  -2   4  -2  284.03    5.25   3    2.83
  -4   6  -4  470.55    9.69   3    1.66
  -3   4  -3  394.43    7.47   3    2.32
  -7  10  -4  672.68   15.33   3    1.34
  -2   3  -2  283.21    5.85   3    3.31
  -4   8  -4  462.14   10.57   3    1.41
  -5   7  -3  400.78    9.02   3    1.87
  -3   6  -4  348.82     8.4   3    1.54
  -1   2  -1  263.45    5.88   3    5.64
  -3   5  -4  264.43     6.9   3    1.66
  -6   6  -5  477.56   12.27   3    1.49
  -6  14  -5 1262.82   34.63   3    0.91
  -7   9  -4  435.35   12.72   3    1.44
  -4   9  -4  421.69   11.75   3     1.3
  -6   8  -3  330.27     8.8   3    1.72
  -3   5  -2  190.71    4.76   3    2.62
  -5   6  -5  307.99   10.47   3    1.44
  -7  10  -6  724.86   25.19   3    1.09
  -4   5  -3  200.75    6.21   3    2.21
  -4   5  -5  254.75    8.12   3    1.43
  -5   6  -3  210.54     6.5   3    2.05
  -4   6  -5  264.55    9.57   3    1.37
  -3   8  -3  157.45    6.49   3    1.51
  -6  12  -5  595.48   23.44   3    1.04
  -5  10  -4  284.83   12.24   3    1.26
  -8   8  -7  570.72   23.57   3    1.07
  -3   7  -4  133.07    6.85   3    1.43
  -5   7  -4  205.93    8.49   3    1.61
  -5   8  -5  237.26   11.23   3    1.29
  -4  10  -5  340.34   15.67   3    1.07
  -7  11  -6  503.99   25.96   3    1.03
  -8   9  -7  524.66   25.05   3    1.03
  -8  12  -6   564.4   28.59   3       1
  -6   8  -4  179.05    8.96   3    1.53
  -5  11  -5  380.56   17.93   3    1.06
  -6   9  -4  246.17   11.29   3    1.42
 -10   8  -7  450.43   22.77   3    1.09
  -4   6  -3     114    5.69   3       2
  -6   7  -6  203.35   13.49   3    1.21
  -7  12  -6  544.01   30.58   3    0.98
  -6  10  -4   186.9   10.96   3    1.31
  -5   9  -5  208.12   13.56   3    1.21
  -5  10  -6  356.22    20.3   3    1.01
  -5   8  -6  219.19   15.22   3    1.11
  -6   8  -5  187.13   11.78   3    1.34
  -3   4  -2   83.32    3.54   3    3.05
  -8   8  -6  242.88   15.16   3    1.21
  -3   3  -2   83.64    3.72   3    3.51
  -8  14  -5  407.65   25.27   3    0.97
  -3   5  -3   66.69    4.13   3     2.1
  -8  10  -5  137.67   13.12   3    1.23
  -8  12  -7  516.25   35.73   3    0.91
  -5   6  -6  207.72   11.97   3     1.2
  -6   8  -6  239.71   17.97   3    1.16
  -5   7  -5   125.5    9.26   3    1.37
  -8   7  -6  181.73   14.65   3    1.26
  -9  11  -5  180.55   15.18   3    1.17
  -7   9  -7  393.58   27.94   3    1.01
  -7  11  -5  224.81   17.72   3    1.14
  -4   7  -5  150.67     9.5   3    1.29
  -8  14  -7  522.77   42.21   3    0.84
  -6   8  -7  314.44   19.02   3    1.01
  -4   9  -5  115.37   11.93   3    1.14
  -9  10  -6  235.68   21.21   3    1.12
  -4  10  -4  108.15   11.31   3     1.2
  -6  11  -4     187   13.17   3    1.21
  -4   6  -6  123.16   10.89   3    1.13
  -7   7  -6  192.37    13.4   3    1.24
  -8  11  -5  187.09   16.69   3    1.16
  -7   9  -5  138.82   11.34   3    1.29
  -4   7  -4   85.99    6.57   3    1.53
  -7   8  -6  131.98   12.64   3    1.19
  -5   6  -4   73.52    5.88   3    1.72
  -8  14  -8  514.62    55.2   3    0.77
  -3   4  -4   41.11    3.72   3    1.76
  -6   9  -5  143.06   14.57   3    1.26
  -4   5  -4   37.39    4.68   3    1.83
  -9  16  -6  425.92    44.7   3    0.83
  -4   4  -3   39.26    3.47   3    2.42
 -13  11 -10  422.63   50.06   3    0.76
  -7  12  -7  257.05   30.42   3    0.89
  -8  10  -6  196.13   21.68   3    1.11
  -9   8  -6  155.67   12.89   3    1.22
  -6  10  -5  144.38   13.05   3    1.18
  -5   7  -6  112.46   15.27   3    1.16
  -8   9  -8  341.28   29.05   3    0.92
  -6  15  -6  315.92   36.55   3     0.8
  -7  16  -6  402.13   46.61   3    0.79
  -7  10  -7  266.87   23.98   3    0.97
  -8  13  -6  238.18   28.87   3    0.95
  -8  16  -7  453.89   49.92   3    0.76
  -9  10  -9  461.12   43.56   3    0.82
  -6  16  -6  399.81   52.22   3    0.75
  -6  11  -9  148.84   32.16   3    0.72
  -6  10  -8   337.1   35.57   3    0.83
 -11  15  -6  114.06   21.72   3     0.9
  -8  11  -6   153.5   20.58   3    1.06
  -7  10  -8   260.3   30.03   3    0.86
  -6  11  -8  293.72   40.04   3     0.8
  -9  10  -8   400.9   35.82   3    0.91
  -8  13  -8  531.54   60.26   3     0.8
 -10   9  -8  296.05   28.94   3    0.95
  -7   6  -5   60.29    8.91   3     1.5
  -8  17  -7  671.53   69.88   3    0.72
  -6   8  -8  177.74    23.5   3    0.88
  -5  12  -7  110.76   28.68   3    0.81
  -9  13  -6  184.14   26.63   3    0.97
  -9  11  -7  175.73   28.17   3    0.97
 -13  15  -9  520.75   67.66   3    0.75
 -11  11  -7  250.53   32.12   3    0.99
  -6  10  -7  125.08   22.51   3    0.93
 -11  15  -9  230.36   46.29   3    0.73
  -5   7  -7  129.14   15.83   3    0.99
 -10  12  -9  188.47   46.32   3    0.79
  -6   9  -8  190.11   27.55   3    0.86
  -6   6  -4   37.68    5.15   3    1.76
 -11   9  -8   99.09    18.8   3    0.95
 -10   9  -7  129.55   19.39   3    1.06
  -8  14  -6  196.64   36.09   3    0.91
  -6  13  -7  205.16   31.82   3    0.82
 -11  13  -7  104.92   34.56   3    0.92
 -10  14  -9  339.47   49.37   3    0.74
  -6  12  -8   193.8   37.01   3    0.77
  -9   9  -7    79.6   18.09   3    1.05
  -7  10  -5   40.21    8.54   3    1.21
  -8  16  -8  245.84   44.69   3    0.71
  -5  11  -7  177.52   29.68   3    0.86
  -7  10  -9  140.86   28.36   3    0.77
 -12  17  -8  123.88   48.62   3    0.74
  -1   3  -1     1.1     0.4   3    3.93
  -2  -1  -3     957    8.69   3    1.91
  -2   0  -4 1222.68   12.08   3    1.47
   0   2  -3  660.78    6.68   3    1.28
  -1   2  -3   644.1    6.83   3    1.91
  -2  -1  -4  694.81    9.29   3    1.31
  -1   2  -5 1417.75   19.52   3    0.97
  -2   1  -4  670.22    9.26   3    1.58
  -2   0  -3  472.95    7.06   3     2.2
   0   3  -3  305.23    4.99   3    1.31
  -1   4  -5 1017.55   17.11   3    1.01
   0   2  -4  643.48   11.94   3    0.92
  -1   3  -5  766.79    15.8   3       1
  -2   2  -5  573.09   11.83   3     1.2
  -2  -2  -4  405.41    9.14   3    1.11
  -1  -1  -3  172.45    3.78   3    1.35
  -2   2  -4  350.89    7.53   3    1.63
  -1   1  -3  168.45    3.62   3    1.85
   0   1  -1   89.67    1.83   3    3.92
  -1   0  -2  168.91    3.48   3    2.93
  -1   2  -4  271.99    6.47   3    1.31
   0   2  -6 1598.95   40.28   3    0.58
  -2  -2  -5  530.74   16.11   3    0.85
  -3  -1  -5  315.21    9.81   3    1.17
  -2   3  -5   334.5    9.83   3    1.21
  -3  -4  -5  714.19   22.51   3    0.77
  -3   1  -5  330.81    9.64   3    1.34
  -3   3  -6  502.09   16.96   3    1.09
  -4   2  -7  739.71   25.59   3    0.95
  -3   0  -6  469.91   17.22   3    0.98
  -3  -2  -5   301.6   11.23   3    1.04
  -2   0  -6   521.2   21.19   3    0.83
  -2  -3  -4  217.65   11.28   3     0.9
   0   5  -6  813.99    34.1   3    0.65
  -2   3  -6  386.68   17.06   3    0.95
  -2   1  -7  873.06   34.48   3    0.71
  -1  -1  -2    38.3    1.65   3    2.21
  -2  -1  -7  801.02   38.82   3    0.62
  -1   3  -6   503.2   21.48   3    0.79
  -3   5  -7  568.41   24.53   3    0.88
  -1   1  -5  255.09   11.26   3    0.91
  -2   1  -5  138.36    7.09   3    1.15
  -2   0  -8 1018.08   56.52   3    0.56
   0   5  -5  314.38   17.34   3    0.79
  -3  -3  -6  410.26   23.37   3    0.74
  -2  -3  -5  304.68   19.16   3    0.72
  -3   1  -6  238.09   14.27   3    1.03
  -4  -2  -7  699.08   34.88   3    0.78
  -5  -1  -7  367.37   21.08   3    0.92
  -3   2  -7  329.54   21.86   3    0.86
  -3  -1  -4    93.1    4.59   3    1.57
   0   1  -4    93.6    7.02   3    0.83
  -2   2  -6  241.04   15.08   3    0.93
  -2  -1  -5  132.65    9.32   3    0.97
   0   4  -5  223.24    15.3   3    0.78
  -1   0  -4   69.12    5.54   3    1.12
  -3  -1  -6  197.76   15.07   3    0.91
  -6  -3  -8  529.41    42.8   3    0.74
  -4  -1  -5  100.01    8.15   3    1.32
  -1  -1  -5   197.5   14.46   3    0.73
  -4   0  -6  219.55   13.34   3     1.1
  -1   1  -2   37.07    2.08   3    3.25
   0   6  -8  785.96   71.23   3    0.49
  -5  -2  -7  248.81   23.23   3    0.86
  -3   1  -7  250.71   20.67   3    0.83
  -2   5  -7  264.05   25.66   3    0.79
  -2   2  -7  276.85    29.9   3    0.75
  -1   4  -9  891.55   73.79   3    0.48
  -3  -1  -7  227.23   25.46   3    0.74
  -4  -3  -7  226.85   29.27   3    0.71
  -3  -2  -7  231.09   29.21   3    0.68
  -6  -2  -9  521.55   45.86   3    0.67
  -4   2 -10  409.37   58.65   3    0.57
   0   2  -2   13.19    1.08   3    1.96
  -6   0  -9   489.2      48   3    0.73
  -5  -2  -6    74.2    9.64   3    1.05
   0   2  -5  163.29   15.35   3    0.71
  -1   2  -6   195.4   20.98   3    0.76
  -4  -2  -8  319.37    39.2   3    0.65
  -3   3  -8  227.23   31.96   3    0.73
  -3   4  -8  344.82   36.88   3    0.74
  -5  -2  -8  288.28   40.94   3    0.72
  -1   0  -3   18.21    1.93   3    1.66
   0   3  -5   96.73   12.91   3    0.76
  -4  -3  -6  128.43   17.86   3    0.86
  -4  -2  -6  108.27   14.22   3    0.95
  -2   4  -6  122.23   11.69   3    0.96
  -7  -3  -9  314.88   42.55   3    0.68
  -3   0  -5   57.91    7.02   3    1.27
  -2   3  -8   384.4   39.31   3    0.64
  -7   0 -10   593.7   66.77   3    0.67
  -1   3  -8   309.8   44.68   3    0.54
  -4  -1  -6   62.97    9.59   3    1.03
  -3   4  -7  143.38   17.31   3    0.88
  -1   0  -7  236.17   37.74   3    0.54
  -5   1  -8  188.18   26.45   3    0.83
  -4  -1  -7  100.26   19.79   3    0.84
  -3   2  -9  419.54   53.25   3     0.6
  -3   2  -8  168.81      33   3    0.71
  -7  -4 -10  450.25   67.25   3    0.56
  -1   6  -7   44.98   15.48   3    0.67
  -3   1  -8   131.1   52.54   3    0.68
  -5   4 -11  308.66   70.64   3    0.57
  -5   2  -9  262.87   44.26   3    0.73
  -2  -2  -7  211.86    33.2   3    0.56
  -4   1  -7  160.33   22.28   3    0.93
  -8  -6 -11  392.33   65.24   3    0.48
  -2   3  -7   86.19   16.26   3    0.77
  -4   3  -8  121.19   23.61   3    0.81
   0   3  -7   57.78    17.7   3    0.51
  -4  -1  -8    95.8   20.24   3     0.7
  -4   2  -9  184.68   44.55   3    0.67
  -3   3  -7   93.57   15.04   3    0.88
  -8  -1  -4  795.08   14.06   3    1.81
  -4  -1  -2  427.92    8.68   3    3.39
  -8  -2  -3  476.62   10.07   3       2
  -7  -4  -3  376.38    9.37   3    1.65
  -6  -3  -2  263.35    6.16   3    2.26
  -9  -2  -5   706.9    17.8   3    1.42
  -6  -2  -2  263.75    6.25   3    2.62
  -7  -3  -5  523.63   14.41   3    1.31
  -5  -3  -2  206.26    5.24   3     2.3
  -9  -3  -4  426.58    13.2   3    1.54
  -2  -1  -1  300.77    7.59   3    5.66
  -8  -3  -4  359.04   11.67   3    1.56
  -5  -1  -2  241.48    6.82   3    3.19
  -7  -4  -4  283.46    9.93   3     1.4
  -7  -2  -3   234.5    7.93   3    2.08
  -8  -5  -3   317.6    10.6   3    1.43
  -5  -1  -3  211.62    6.41   3    2.42
 -11  -7  -4  564.98   23.89   3    1.04
  -8  -3  -3   229.5    8.03   3    1.82
  -6  -3  -4   197.3     8.1   3    1.54
  -8  -4  -4  221.02   10.67   3    1.42
  -5  -3  -3  108.44    4.76   3    1.86
  -9  -2  -4  253.21    11.2   3    1.65
  -7  -3  -4  170.99    8.19   3    1.57
  -7  -2  -4   185.4    8.56   3    1.72
 -13  -6  -7 1087.44   54.67   3    0.86
  -9  -5  -5  277.03    19.6   3    1.13
  -9  -5  -3  166.28    9.76   3    1.42
  -9  -4  -5  262.55   14.25   3    1.23
  -6  -2  -4  133.27    7.31   3    1.71
 -14  -7  -5  563.33   34.61   3    0.95
 -15  -5  -6  580.04   39.49   3    0.97
  -8  -4  -3  113.01     7.3   3    1.63
 -13  -5  -6  540.29   38.05   3       1
  -9  -4  -3  119.78    8.89   3    1.59
  -4  -2  -2   66.24    3.49   3    2.83
 -10  -4  -5  208.42    17.5   3    1.23
 -10  -2  -4  128.95    8.94   3     1.6
 -12  -4  -5  245.44   18.72   3    1.19
  -8  -2  -4  114.47    7.76   3    1.69
 -15  -2  -7  498.99   39.01   3    1.01
  -7  -3  -3   83.63    5.34   3    1.87
 -14  -2  -8  440.27   39.53   3    0.92
  -9  -5  -4  118.33   11.66   3    1.27
  -9  -6  -4  147.05   12.93   3    1.15
 -10  -3  -5  167.83   14.02   3    1.32
 -10  -6  -4  161.84   16.77   3    1.15
  -5  -2  -4   53.14    4.86   3    1.66
  -6  -3  -3   70.09    4.82   3    1.89
 -14  -6  -6  423.69   35.76   3    0.93
  -8  -2  -5  127.22   10.59   3    1.43
 -10  -1  -5    82.6    8.88   3    1.46
 -14  -7  -7  551.39   52.32   3    0.81
 -10  -2  -6  204.34   18.48   3    1.21
 -11  -6  -6  274.59   33.04   3    0.94
 -11  -4  -6     330   27.25   3    1.08
 -11  -3  -5  165.33   15.69   3    1.29
  -3  -1  -2   42.76    2.88   3    3.42
 -16  -8  -8  428.98    78.3   3    0.71
 -13  -2  -6  133.62   21.28   3    1.16
  -9  -4  -6  161.07   16.87   3    1.07
 -16  -6  -6  257.51   35.43   3    0.91
 -16  -3  -7  341.59   52.57   3    0.96
 -15  -3  -8  469.62   40.95   3    0.89
  -5  -2  -2   54.07    4.01   3    2.76
 -15  -4  -7  363.49   46.44   3    0.94
 -11  -3  -7  172.27   22.68   3    1.01
 -10  -2  -5   94.01   12.51   3    1.39
 -12  -3  -6  171.96   20.76   3    1.13
 -11  -2  -6  161.89   18.59   3     1.2
 -14  -5  -6  168.59   25.12   3    0.99
 -11  -4  -5  112.31   13.72   3    1.21
  -9  -5  -6   175.5   21.14   3    0.99
 -13  -3  -6  189.84   21.67   3    1.11
  -7  -2  -5    92.2     8.1   3    1.41
 -18  -7  -6  402.69   45.86   3    0.83
 -12  -4  -6  153.87   25.08   3    1.08
 -14  -4  -6   291.1   33.49   3    1.04
 -12  -4  -8  444.51    42.5   3    0.86
 -10  -4  -7   82.85   22.66   3    0.95
 -11  -4  -4   80.46   11.59   3    1.35
 -14  -3  -7  141.69    23.6   3    0.99
 -10  -3  -6   100.6   13.73   3    1.15
 -12  -7  -7  339.56    48.8   3     0.8
 -13  -3  -8  206.88    34.7   3     0.9
 -10  -3  -7  145.53   19.28   3       1
 -15  -9  -5  277.68   35.29   3    0.81
  -6  -1  -3   39.45    4.35   3    2.36
 -11  -4  -8  322.68   40.89   3    0.85
 -15  -4  -6   165.8    28.4   3    1.02
 -13  -6  -6   61.44   14.71   3    0.94
 -16  -8  -5  174.76   31.14   3    0.86
 -11  -5  -5  138.74   17.98   3    1.13
 -15  -8  -8   623.1   92.44   3    0.71
 -13  -4  -7  109.02   19.53   3    0.95
 -15  -9  -6   441.6   78.42   3    0.77
 -13  -8  -5   279.8   31.98   3    0.88
 -16  -4  -8   206.5    44.1   3    0.85
 -15  -6  -7  505.47   55.83   3    0.85
 -18  -6  -5  123.96   20.98   3    0.92
 -17 -10  -6  361.62   59.88   3    0.72
 -12  -4  -7  130.61   28.62   3    0.97
 -12  -6  -5  104.54   17.27   3    1.04
 -16  -8  -6   291.7   47.18   3    0.81
 -17  -2  -8  251.72   35.23   3    0.89
  -8  -3  -6   56.98   12.39   3    1.13
 -17  -7  -8  192.08   41.76   3    0.74
 -19  -5  -7  201.05   35.68   3    0.84
 -12  -6  -7  276.66   41.54   3    0.85
  -3  -1  -1      16    2.16   3    5.24
 -11  -5  -8  125.14   34.98   3    0.81
 -13  -4  -6   31.45   12.81   3    1.06
 -15  -2  -8  190.56    36.7   3    0.92
 -19  -7  -6  159.24   32.32   3    0.82
  -8   1  -4  774.25   15.22   3    1.94
  -6   1  -2  543.45   12.22   3    3.25
  -7   2  -2  517.33   11.95   3    2.92
  -8   2  -3  522.99   13.22   3    2.32
 -10   2  -3  448.96   12.63   3    2.03
  -4   1  -2  338.83    9.88   3     3.9
  -9   2  -3  381.89   12.33   3    2.17
  -6   2  -2  290.24    9.08   3    3.21
  -6   3  -2  239.67     7.5   3    3.06
  -7   4  -4  247.99     8.6   3    1.93
  -9   3  -4  346.69   13.03   3    1.86
 -13   6  -7 1000.37   36.54   3    1.12
  -8   3  -4  322.66   11.31   3    1.94
  -5   1  -2  234.35     8.2   3    3.59
  -9   2  -4  250.24   10.72   3    1.88
  -7   2  -3  241.07    8.97   3    2.46
  -8   3  -3  239.17    9.64   3    2.27
  -9   4  -5  231.82    12.2   3    1.58
  -8   4  -4   171.9    8.25   3    1.89
  -9   5  -5  206.99    11.7   3    1.54
 -14   7  -5  530.67   23.31   3    1.28
 -11   3  -3  178.87   10.13   3    1.89
 -13   5  -6  427.86   23.88   3    1.25
 -15   5  -6  493.97   29.53   3    1.19
 -14   6  -6  399.29   23.86   3     1.2
  -7   1  -3  118.72    6.52   3    2.46
 -10   5  -3  151.48    8.66   3     1.9
 -13   2  -4  202.28   13.05   3    1.55
 -16   6  -5  396.17   28.57   3    1.22
  -8   4  -3  146.97    7.29   3     2.2
 -10   4  -3  169.57    9.58   3    1.97
 -12   4  -5  254.03   16.94   3    1.45
 -15   3  -4  206.99   15.63   3    1.41
  -9   4  -3   134.4    8.11   3    2.08
 -15   6  -7  443.21   35.76   3    1.08
 -15   2  -7  458.08   32.15   3    1.09
 -16   6  -6  462.61   33.76   3    1.14
 -15   3  -5  219.42   16.69   3    1.31
 -18   7  -6  534.93   39.94   3    1.06
 -10   3  -5  171.65   11.32   3    1.56
 -14   7  -7  482.77   32.64   3    1.08
  -8   2  -4  133.25    8.37   3    1.95
 -10   2  -4  124.13    9.39   3    1.79
  -7   3  -3   85.91    5.56   3     2.4
 -17   4  -5  299.75   25.86   3     1.2
 -12   2  -5  213.34   14.44   3    1.46
 -14   4  -6  307.26   29.68   3    1.23
 -17   7  -6  338.41   31.79   3    1.09
 -11   4  -6  212.84   18.42   3    1.32
 -11   6  -6  194.19   17.98   3    1.28
 -11   3  -5  124.15   11.68   3    1.51
 -17   3  -5  314.03   27.94   3    1.21
  -2   1  -1  132.81    7.88   3    7.53
  -6   3  -3   65.36    4.79   3    2.52
 -16   8  -6  319.97   29.99   3     1.1
 -14   5  -6  265.81   25.59   3    1.22
 -11   4  -5   128.2   15.01   3     1.5
 -15   4  -7  294.24   30.75   3    1.09
 -20   5  -8  473.89   61.03   3     0.9
 -13   2  -6  179.66   19.05   3    1.27
 -11   5  -5  147.44   13.46   3    1.47
 -16   5  -7  464.92    56.4   3    1.06
 -10   4  -5  190.37   13.87   3    1.54
 -16   8  -8  542.03   45.98   3    0.94
 -15   4  -6  271.76   28.46   3     1.2
 -11   2  -3   87.64     8.5   3     1.9
 -15   4  -5  187.42   20.29   3     1.3
 -12   5  -6  109.16   13.91   3    1.28
 -13   3  -6  196.38   18.14   3    1.27
 -16   8  -5  255.68   25.07   3    1.17
 -15   2  -6  230.18   25.32   3    1.19
 -12   6  -5  149.66   18.08   3    1.39
  -5   2  -2   60.25    4.72   3    3.51
 -15   8  -6  218.22   26.39   3    1.13
 -15   7  -7  339.58   38.69   3    1.06
 -17   6  -5  199.27   32.66   3    1.18
 -16   5  -5  202.11   23.25   3    1.24
  -4   2  -2   39.03    3.44   3    3.77
 -10   5  -5   80.84    9.45   3    1.51
 -16   3  -7  279.45   32.61   3    1.07
 -11   3  -4   67.99    9.16   3    1.71
 -16   5  -6  208.21   27.29   3    1.15
 -15   3  -6  133.65   24.18   3     1.2
 -12   4  -6  158.42   18.76   3     1.3
 -11   4  -4  104.88    10.5   3    1.68
 -21   9  -7  446.81   59.55   3     0.9
 -23   3  -9  642.61    78.4   3    0.79
 -10   4  -4   52.61    8.46   3    1.76
 -13   6  -6  155.49   19.04   3    1.23
 -21   6  -6  348.11   48.12   3    0.98
 -19   4  -8  429.79   63.86   3    0.92
 -12   6  -6   94.58   18.02   3    1.26
 -17   5  -5   161.6   23.25   3    1.19
 -17   3  -7  290.34   35.27   3    1.04
 -10   3  -3    49.8    7.96   3    2.02
 -14   3  -7  198.67    26.6   3    1.12
 -16   7  -5  177.53   22.58   3     1.2
 -12   3  -4  148.13   14.25   3    1.63
 -13   6  -5   82.53   13.79   3    1.36
 -16   4  -6  167.69   25.84   3    1.16
 -12   3  -6  126.18   17.24   3    1.31
 -21   4  -6  335.69   49.06   3    0.99
  -6   1  -3   32.35    4.06   3     2.6
 -15   7  -8  169.64   31.64   3    0.97
 -13   4  -7  159.12   30.78   3    1.14
 -12   3  -5   60.52   11.52   3    1.46
 -13   3  -4   79.62   11.81   3    1.55
 -17   7  -7  257.05   33.25   3    1.01
 -21   4  -9  370.36   63.49   3    0.82
 -15   4  -8  138.11   27.36   3    0.99
 -19   7  -9  369.53   62.95   3    0.85
 -10   3  -4   16.02    5.32   3    1.77
 -18   9  -6  183.74   26.55   3    1.02
 -18   3  -6  118.21   21.74   3    1.08
 -14   2  -7   97.26   22.04   3    1.12
  -9   1  -4   45.11    7.27   3    1.86
 -22   7 -10  463.09   77.24   3    0.75
 -21  10  -9  282.66   77.56   3    0.79
 -17   9  -6  239.84   32.83   3    1.05
 -11   5  -4   49.51    8.48   3    1.64
 -10   2  -5   97.42   12.32   3    1.56
  -6   0  -5 1913.19   23.86   3    1.56
  -5   3  -4  816.16   12.87   3    2.02
  -5   3  -5  948.67   17.31   3    1.59
  -4   0  -4  578.83   11.12   3    1.88
  -5   1  -5  837.08   16.67   3    1.57
  -7   4  -6  998.87   22.92   3    1.35
  -9   2  -6  694.93   19.74   3    1.37
  -5   0  -5  451.94    12.5   3    1.51
  -7   0  -5  604.11   15.75   3    1.58
  -7   3  -6  650.58    20.3   3    1.36
  -7   3  -5  471.36   14.51   3    1.64
  -5   0  -4     280    8.16   3    1.96
  -8   0  -7 1011.45   30.59   3    1.11
  -7  -1  -7   583.6   23.87   3    1.04
  -7   4  -7  589.21   22.85   3    1.14
  -6   1  -6   493.7   19.37   3     1.3
  -5   2  -5  279.36   11.07   3    1.59
  -4   3  -5   290.4   10.56   3    1.51
  -9   1  -6  374.54   16.91   3    1.35
  -9   6  -8  865.92   38.83   3       1
  -4   1  -4  197.52     8.2   3    1.97
  -6   0  -4  140.12    6.13   3    1.97
  -7   1  -7   677.5   28.09   3    1.11
  -5   4  -6  296.51   14.76   3    1.26
 -12   2  -8  603.84   34.96   3    1.02
  -7   2  -7  538.96   28.26   3    1.13
 -13   2  -8  469.32   30.78   3    1.01
  -8   1  -5  206.29   10.72   3    1.62
  -7   4  -8   710.4   35.83   3    0.97
  -3   2  -3  119.96     5.5   3    2.63
  -6   4  -6  269.13   15.95   3    1.32
  -7   4  -5  183.22    9.09   3    1.61
  -6   0  -6  176.17   13.77   3    1.25
 -12   0 -10 1220.35   84.52   3    0.78
  -2   0  -2    74.2    3.85   3    3.76
  -3   0  -3   76.07    4.16   3    2.51
  -6   1  -7  353.36   22.09   3    1.07
 -12   4  -8   367.3   31.04   3    1.03
  -6   3  -7  226.74   17.94   3     1.1
 -10   0 -10  909.25   84.75   3    0.75
  -9   4  -6  139.48   14.44   3    1.36
  -2   1  -2   78.75    4.29   3    3.97
  -3   1  -3   63.27    4.66   3    2.64
  -8   6  -9  546.78   45.85   3    0.86
 -11   3  -7  188.52   19.53   3    1.17
  -6   2  -4   95.02    6.29   3    2.05
  -7   2  -5  110.44   10.57   3    1.64
  -9   3  -7  238.06   23.56   3    1.18
 -11   4  -8  361.44   32.49   3    1.03
 -10   1  -6  172.32   13.94   3    1.34
  -6   5  -8  289.05   27.23   3    0.93
  -6   3  -5   86.45    7.51   3    1.63
 -11   3  -8  327.97   32.21   3    1.03
 -10   3  -7   170.3    18.5   3    1.18
 -10   6  -7  177.08   18.58   3    1.15
  -4   3  -4   42.24    3.86   3    1.96
  -9   2  -9  478.82   55.62   3    0.87
  -8   5  -9  294.28   35.73   3    0.86
  -6   5  -7  159.96   16.85   3    1.09
 -10   0  -9  679.57   53.97   3    0.86
  -9   6  -9  386.51    45.9   3    0.88
 -11   1  -7   212.3   24.74   3    1.15
  -9   5  -7  161.41   20.05   3    1.16
 -10   5  -8  326.31   31.93   3    1.02
 -11   0  -9   324.1   43.32   3    0.87
 -11   5  -9  349.88   51.42   3    0.91
  -7   3  -9  337.49   35.16   3    0.83
  -4   0  -3    35.4    3.94   3    2.62
  -3   1  -2   32.08    3.15   3    4.09
  -7   2  -8   320.4    31.1   3    0.95
  -7   5  -7  130.75   18.04   3    1.12
  -8   5  -6   99.14    9.91   3    1.33
 -10   4  -9  222.63   37.86   3     0.9
 -14   1  -9  337.51   39.06   3    0.89
 -13   6  -9  171.78   33.71   3     0.9
 -11   0  -8  213.19   30.01   3    0.99
 -10   1  -9  294.98    42.2   3    0.88
  -9   1 -10  357.53   49.58   3    0.75
 -14   6 -10  524.16   62.75   3    0.82
  -4   2  -4   28.02    4.17   3    1.99
  -4   2  -3   31.81    3.29   3    2.72
 -12   3  -8  222.37   33.41   3    1.03
  -5   2  -4   42.38    5.67   3    2.05
 -10  -1  -9  435.36   57.34   3    0.83
  -5   2  -6   94.96    9.84   3    1.26
  -6   4  -5   58.49    6.69   3     1.6
  -8   2  -8   97.06   18.41   3    0.99
 -10   4  -7  117.15   17.96   3    1.18
  -6   1  -4   38.15    6.12   3    2.03
  -9   1  -9  253.14   40.93   3    0.86
  -3   2  -4   27.01    2.88   3    1.85
 -11   1 -10  360.93   67.36   3    0.78
  -8   3  -8  216.23   34.45   3       1
  -8   3  -6    53.4    11.2   3    1.37
 -13   8 -10  271.54   53.31   3     0.8
 -12   7 -11  399.62   66.41   3    0.73
 -12   6  -9  253.98   35.96   3    0.91
 -12   0  -8  133.71    24.3   3    0.99
 -12   1  -8  203.66   25.54   3    1.01
 -11   0 -10  138.41   33.94   3    0.77
  -8   0  -6   60.91   10.22   3    1.31
 -12   6 -10  245.65   53.29   3    0.81
 -12   3 -11  137.37   64.99   3    0.73
  -6  -4   0  986.18   15.69   4    3.03
  -6  -4  -1  493.79   10.49   4    2.86
  -5  -4   0  577.62   13.31   4    3.54
  -9  -9   0  713.41   18.28   4    1.85
  -5  -3   0  394.84    10.1   4    3.66
  -7  -6   0  431.19   11.52   4    2.49
  -8  -6  -1  449.18   12.33   4    2.17
  -6  -8  -1  371.15   10.53   4    2.33
 -11  -9  -1  521.96   19.67   4    1.58
 -10  -6   0  284.65   11.64   4    1.83
  -7  -7  -1  361.77   12.35   4     2.3
  -9  -9  -1  411.64   15.41   4    1.81
 -10 -10  -2   438.2    17.8   4    1.56
 -15 -10   0  669.63   30.91   4    1.22
  -7  -5  -1  205.81    7.86   4    2.47
  -9  -6   0  222.17    9.86   4    2.03
  -8  -7   0  219.09   10.07   4    2.17
 -14 -13  -1  534.64   28.54   4    1.21
 -10  -8  -1  225.45   12.25   4    1.74
 -14 -13   1  671.42   33.73   4    1.21
 -14  -8   0   234.4   18.21   4    1.31
  -6  -7   0  169.69    8.47   4    2.59
  -8 -10  -1  151.48    11.7   4    1.84
  -8  -9  -1   165.8   11.91   4    1.93
  -6  -6   0  147.06    7.42   4    2.77
 -16 -12   0   560.9   35.41   4    1.12
 -11  -9   0  211.12   14.27   4     1.6
 -10 -10   0  256.88   14.69   4    1.66
 -10  -7  -1  151.95   12.68   4    1.77
  -7  -5   0  110.94    6.51   4    2.58
  -9  -8   0  119.04    9.57   4    1.92
 -16 -10  -2  306.97    27.6   4     1.1
 -15  -9   0  298.17   24.36   4    1.22
 -11 -11  -2  250.63   19.66   4    1.44
  -7  -9  -1  139.68     9.4   4    2.06
 -10  -8   0  114.71    13.2   4    1.77
 -13 -15   0  393.44   33.84   4     1.2
 -13 -12   1  285.95   24.92   4     1.3
 -11 -10  -2  217.06   18.95   4    1.47
  -7  -6  -1   98.06    7.27   4     2.4
 -14 -14   0   388.7   37.27   4    1.19
 -14  -9  -2  195.69   16.59   4    1.25
  -9 -11   0  168.24   13.33   4    1.69
 -12  -9   0  227.94   15.31   4     1.5
 -16 -14   0  497.81   52.79   4    1.08
  -8  -9   0   136.6   11.08   4    1.98
 -11  -7  -1  124.67    11.2   4    1.63
 -15 -13   1  201.17      26   4    1.15
  -6  -7  -1   86.38    7.06   4    2.49
  -9 -10   1  133.62   10.62   4    1.74
 -18 -12  -3  449.68   42.24   4    0.95
  -9  -8  -1   95.01    9.11   4    1.87
  -9 -10  -1  167.91   13.18   4    1.73
  -5  -4  -1   56.62    4.35   4    3.29
 -13 -12  -1  238.18   26.83   4     1.3
 -13 -12  -2  153.59   23.23   4    1.26
 -18 -14   0  537.71   71.86   4    0.99
 -11 -11   1  146.77   17.19   4    1.49
 -13 -11  -2  164.81   22.09   4    1.29
  -7  -4   0    36.5    4.06   4    2.62
 -15 -11   0  202.95   23.11   4     1.2
 -11  -7   0   93.62   12.01   4    1.66
 -10 -10  -1   60.85    8.97   4    1.63
 -13 -13  -2  246.96   29.85   4    1.23
 -17 -11  -2  238.07   34.29   4    1.04
 -12  -8  -1   80.22   12.46   4    1.49
 -16 -11  -1   170.7   29.56   4    1.13
 -19 -13   0  311.67   41.51   4    0.96
 -14 -15  -3   173.8   27.88   4    1.08
 -15 -16   1  241.46    38.9   4    1.07
 -20 -13   0  621.99   74.22   4    0.91
 -12 -13  -1  179.36   23.99   4    1.33
 -17 -16  -2  348.37   67.67   4    0.98
  -7  -8  -1   78.04    7.94   4    2.17
 -15 -12  -3  235.77   36.65   4     1.1
  -9 -11  -1  129.82   15.37   4    1.66
 -16 -11   0  146.34   28.49   4    1.14
 -17 -17  -2  303.09   52.54   4    0.96
 -15 -13  -1  255.09   32.46   4    1.15
 -12 -11  -2  202.28   22.19   4    1.36
 -14 -12  -2  246.61   33.97   4     1.2
 -14 -15   1  158.44   33.17   4    1.15
  -4  -4   0   25.35    3.24   4    4.15
 -13 -10  -2  207.35   22.39   4    1.31
 -21 -15   0  396.28    68.3   4    0.86
  -4  -3   0   31.97    3.28   4    4.48
  -3  -2   0   29.34    3.54   4    6.06
 -16 -15  -3  342.95   43.65   4       1
 -14 -11  -1   86.39   19.04   4    1.26
 -11 -10   1   81.22   11.74   4    1.54
 -15 -11  -2  149.85   27.16   4    1.16
 -16 -11   1  141.88   24.46   4    1.13
  -5  -5   0    25.4    3.52   4    3.32
 -10  -9  -1   56.67   10.95   4     1.7
 -13  -9  -2   75.14   15.03   4    1.32
 -14 -10   1   130.6   17.96   4    1.28
 -15  -9  -1  147.11   20.76   4    1.21
 -11 -11  -1  196.14   25.93   4    1.49
  -6  -6  -1   38.89    4.69   4    2.65
 -11 -12   1   49.81   10.83   4    1.44
 -22 -15  -2  480.42   90.22   4    0.81
 -12  -8  -2   61.09   10.76   4    1.43
 -11 -10  -1  151.18   18.85   4    1.54
 -17 -20   1  385.06   71.06   4     0.9
 -15 -16  -1  288.32   56.45   4    1.07
 -21 -17  -3  327.63   84.96   4    0.81
  -8  -7  -1   42.43    6.66   4    2.11
  -5  -6   0   10.61    3.12   4    3.06
  -5  -6  -1   11.97    2.67   4    2.91
  -9  -4   0 1525.56   21.06   4    2.01
 -10  -1   0 1040.55   16.74   4    1.42
  -6  -2  -1  578.02   10.83   4    2.68
  -7  -2   0  564.88   11.58   4    2.42
  -6  -1  -1  357.54    7.65   4    2.34
 -10  -3   0  678.12   15.99   4    1.71
  -9  -4  -2  616.88   15.03   4    1.77
  -7  -3  -1  372.98   10.37   4    2.44
  -9  -1   0  303.22    9.65   4     1.6
  -9  -2  -2  353.23   12.31   4    1.55
 -10  -5  -1  475.13   14.92   4    1.78
  -4  -1   0  284.31    8.21   4    4.12
  -9  -2  -1  355.14    11.9   4    1.73
  -7  -1  -1  203.36    6.91   4       2
  -8  -1   0  231.49    7.77   4    1.83
 -13  -3   0   527.1   22.45   4    1.25
 -10  -3  -1  360.82   13.18   4    1.66
 -11  -5  -1   394.9   15.26   4    1.61
  -5  -1  -1  157.16     5.4   4    2.81
 -14  -5  -1  559.41   24.72   4    1.24
  -8  -3   0  238.18    8.75   4    2.21
 -14  -2   0  595.27   28.24   4    1.07
 -11  -5  -2  384.54   16.42   4    1.51
 -10  -3  -2  321.08   13.59   4    1.52
 -11  -4   0  328.57    14.4   4     1.6
 -13  -4  -1  500.92   23.37   4     1.3
  -9  -4  -1  220.64    10.1   4    1.95
  -7  -3   0  145.98    7.05   4    2.57
 -13  -4  -2  351.16   20.15   4    1.23
 -10  -2  -2  173.27   11.95   4    1.41
  -3  -1   0  182.95    8.32   4    5.78
 -11  -4  -2  221.91   13.36   4    1.46
 -15  -5  -2  478.05   31.81   4     1.1
 -16  -2   0   600.8   37.03   4    0.92
 -13  -3  -2  361.16   22.33   4    1.17
 -12  -3  -1  193.55   14.92   4    1.35
 -14  -6  -1  397.01   24.32   4    1.27
 -15  -5   0  322.29    28.3   4    1.16
  -8  -3  -1   92.61    6.68   4    2.12
 -17  -4   0  474.23   40.42   4    0.96
 -12  -4  -1  147.17   13.98   4    1.42
 -10  -4  -1  144.63    10.3   4    1.73
 -12  -4  -3  224.94   17.55   4    1.23
 -10  -2   0  112.71    9.96   4    1.59
 -14  -7  -3  321.93   27.32   4    1.17
  -9  -3  -2  101.25    9.82   4    1.69
 -14  -2  -2  422.84   31.73   4       1
 -14  -3  -1  242.48    24.8   4    1.12
 -16  -6  -3  331.22   33.21   4    1.01
 -15  -2  -1  375.81    35.4   4    0.97
  -8  -4  -1   86.78    6.79   4    2.19
 -17  -4  -3  626.27   65.55   4    0.88
  -6  -3  -1   66.13     5.2   4    2.84
 -17  -8  -1  285.81      37   4    1.06
 -10  -4   0   92.92    7.96   4    1.79
 -15  -3  -1  235.76   25.94   4    1.04
 -11  -3  -2  156.29    14.9   4    1.39
 -15  -2   0  269.68   30.43   4    0.98
 -17  -8  -2  419.54   42.32   4    1.03
 -13  -2   0  177.53   15.97   4    1.16
  -8  -2  -2   39.24    5.47   4    1.73
 -15  -2   1  200.54   25.59   4    0.97
 -14  -6  -2  188.87   22.73   4    1.22
 -12  -5   0   71.61   11.79   4     1.5
 -11  -3  -3  106.59   13.14   4    1.25
 -14  -6   0  178.58   20.93   4    1.29
 -14  -3  -3  176.17   24.27   4       1
 -23  -9   1  715.47  105.32   4    0.77
 -12  -6  -2  171.37   12.79   4    1.42
 -19  -2   0  399.53   63.85   4    0.75
 -15  -8  -3  162.17   21.88   4    1.11
 -17  -3  -2  437.93   48.98   4    0.87
 -12  -4  -2   93.69   15.61   4    1.34
 -15  -7  -2   308.9   26.79   4    1.16
 -14  -3  -2   90.78   19.25   4    1.08
 -15  -3  -2  211.42   31.22   4       1
 -13  -5  -1  102.89    15.9   4    1.34
 -18  -3  -3  420.59   82.89   4    0.78
 -17  -5  -1  219.39   31.82   4    0.99
 -17  -4  -4  288.28   49.66   4    0.82
 -16  -3   0  125.69   31.91   4    0.99
 -18  -3  -1  328.16   48.63   4    0.84
  -8  -2  -1   33.96    5.67   4    1.97
 -18  -9  -3  249.59   38.15   4    0.95
 -16  -7  -1  115.42   25.11   4    1.12
  -9  -3   0    60.3    7.03   4    1.93
  -5  -2  -1   24.82    3.43   4    3.22
 -13  -6   0   70.56   12.48   4     1.4
 -15  -4   0   205.8   28.11   4    1.12
 -19  -9   0  284.05   40.43   4    0.96
 -13  -5  -3   67.71   17.24   4     1.2
 -15  -3  -4  186.84   31.78   4    0.87
 -16  -6  -1   117.4   21.96   4    1.09
 -15  -6  -1  195.68   23.49   4    1.17
 -16  -7  -3  159.81   21.62   4    1.03
  -9  -5  -2   43.34    6.98   4    1.81
 -15  -6  -2   87.54   21.97   4    1.14
 -15  -5  -4  259.76   34.22   4    0.96
 -21  -6  -2  252.43   42.24   4    0.78
  -7  -2  -1    9.11    2.57   4    2.26
 -17  -5   1   76.48   18.59   4    0.99
  -5  -2   0   30.28    3.18   4    3.57
 -22  -7   1  301.26   67.46   4    0.79
  -6  -2   0    5.99    1.64   4    2.82
  -6   0   0 1518.88   13.72   4    2.02
  -6   0  -2   748.1    9.99   4    1.48
  -8   0  -1  976.95   13.84   4    1.44
  -4   1   0     422    4.72   4    1.58
  -3   1   0   281.5    3.09   4    1.47
  -6   1  -2  668.44   11.93   4    1.02
  -6   1   1  405.23    7.92   4    1.28
 -10   1   0 1241.15      25   4    0.99
  -2   0  -1  210.19    3.35   4    3.34
  -5   1  -1  202.91    5.43   4    1.33
  -4   0  -1  209.64    4.54   4    2.52
  -4   1  -2  477.28    9.39   4    0.89
  -7   0  -3  541.87   13.46   4    1.08
  -8   0  -3  857.64   19.11   4    1.04
  -9   0  -3   809.3   22.04   4    0.99
  -5   1   1  190.13    4.97   4    1.34
  -6   2   1  722.61   19.97   4    0.69
 -10   1  -2  915.68   28.78   4    0.87
  -6   0  -1  190.63    5.58   4    1.85
  -7   2   0  679.52   20.03   4    0.78
  -9   0  -1  305.69   11.55   4    1.29
  -6   2  -1  614.79   19.27   4    0.67
  -5   1  -2  232.25    8.31   4       1
  -2   0  -2   62.31    2.02   4     1.4
  -9   1   0  388.74   14.79   4    1.07
  -7   1  -1  216.91    8.78   4    1.19
 -10   0   0  331.43   14.14   4    1.22
  -7   1   1  208.34    7.72   4     1.2
  -8   1   0   282.3   10.83   4    1.17
  -7   2  -2  408.19   24.75   4    0.62
  -7   2   2   580.8   28.94   4    0.64
  -2   0   0  139.64     5.1   4    6.06
  -8   1  -4  694.25   37.53   4    0.64
 -14   0  -2  669.51   42.96   4    0.81
 -16   0   1  822.82   53.24   4    0.75
 -14   0  -1  678.39   43.75   4    0.85
  -9   2   1   336.2   24.68   4    0.75
 -13   0  -2  569.16    34.7   4    0.87
  -9   1  -2  201.72   18.24   4    0.92
  -9   2   2  433.33   31.43   4    0.68
  -9   2  -1  348.83   28.67   4    0.74
 -14   0   1  505.25   35.84   4    0.86
  -9   2  -2  314.21   30.49   4    0.67
  -9  -1  -3    98.3    9.76   4    1.18
  -8   1  -2  146.05      13   4    0.96
  -4   0  -2   31.05    2.77   4    1.67
  -7   1  -2  123.57    9.75   4    1.01
  -5   1  -3  169.68    14.4   4     0.7
 -12   2   1  325.16   41.41   4    0.68
  -8   2   3  449.08    39.6   4    0.56
  -8   2  -3  310.65   35.56   4    0.54
 -14   2   0  630.69   67.98   4    0.63
 -20   1   0 1032.95  110.07   4    0.55
 -10   3  -1  237.16   31.84   4     0.5
 -10   3   0  466.64   51.28   4    0.52
 -13   0  -1  154.51   23.33   4    0.92
 -12   1  -3  238.08   31.45   4    0.71
 -11   1  -1  186.75   23.49   4    0.89
 -13   1  -2  298.02   47.78   4    0.74
  -5   0  -5  313.79   31.43   4    0.57
 -13   0   1  125.25   23.22   4    0.92
 -12   2  -1  181.96   29.14   4    0.68
 -11   1   1  138.57   18.85   4    0.89
 -16   0  -4  289.96   73.95   4    0.63
  -1   0  -1    4.69    0.44   4    2.84
 -14   2   1  280.43   52.19   4    0.62
 -18  -1  -5  335.08   80.37   4    0.59
 -13  -1  -4   281.5   38.47   4    0.81
 -12   0  -2  134.96   22.34   4    0.94
 -17   0  -3  311.73   74.96   4    0.65
 -22   0   1  674.89  110.05   4    0.55
 -10  -1  -3   60.73   11.19   4     1.1
 -18   1   0  477.71   85.72   4    0.61
 -15   2   1  174.29   35.04   4     0.6
 -14  -1  -4  162.55   29.15   4    0.76
 -16   0  -6  488.91   71.18   4    0.52
  -8   1  -5   96.65   24.23   4    0.51
   5  -7  -1 1149.34   20.34   4    1.15
   5  -7   1 1165.52   21.76   4    1.16
   4  -5   1  485.01   10.91   4    1.33
   4  -5  -1   425.2    9.73   4    1.32
   3  -5   1  337.16     7.4   4    1.89
   2  -2   0   128.8    2.71   4    2.33
   3  -4   3     437    15.5   4    0.94
   6  -8  -1  574.18   23.94   4    0.95
   3  -5   2  188.87    8.09   4    1.51
   3  -5   0   143.6    5.18   4    2.06
   4  -6   2  248.23   12.04   4    1.24
   4  -7   2  300.95    12.9   4     1.3
   6  -9   1  496.38   24.63   4    0.99
   8 -13   0 1443.81      68   4    0.77
   5  -8   1   218.8   13.82   4    1.19
   6  -9  -1  447.88    25.6   4    0.99
   3  -4   0   90.16    4.32   4    1.96
   5  -9   3  428.57   25.67   4    0.98
   2  -3   0   71.36    3.02   4    3.06
   3  -3   0   58.22    3.67   4    1.56
   6  -8   1  560.44   26.65   4    0.95
   7 -10  -2  459.51   38.16   4    0.79
   4  -6   1  105.62    8.92   4    1.45
   2  -3   1   41.26    2.73   4    2.48
   4  -6  -1   76.86    6.32   4    1.44
   6  -9   2  380.57   29.75   4    0.92
   5  -5   4  1082.9   74.82   4    0.48
   6  -7   0  279.31   24.11   4    0.91
   6  -8   0  324.69   21.66   4    0.99
   3  -4   2   94.61    7.31   4    1.32
   4  -5   3   185.5   19.39   4    0.85
   5  -8  -1  179.68   13.62   4    1.19
   6 -10  -1  159.79   17.17   4    1.01
   4  -4   1   85.63    8.91   4    1.07
   5  -7   3  506.44   37.92   4    0.87
   5  -7   0  111.77   11.33   4    1.21
   1  -1   0   24.68     1.2   4    4.66
   7 -10   0   357.5   33.35   4    0.87
   7 -10   2  398.66   44.29   4     0.8
   7  -8  -2  342.65   42.46   4    0.69
   4  -4  -2   186.5   16.91   4    0.83
   3  -3   2    9.91    4.24   4    0.91
   7  -8  -4  622.93   67.97   4    0.52
   5  -5  -2   70.41    9.86   4    0.74
   6  -7  -2  218.78   31.62   4    0.79
   7  -7  -1  452.54   48.55   4    0.64
   5  -8   2  212.33   18.56   4    1.09
   7  -9  -2  308.96   33.36   4    0.75
   7  -8   2  365.03   47.21   4    0.69
   4  -4   0   27.44     5.8   4    1.17
   6 -10   1  138.16   16.12   4    1.01
   7 -10   4  585.16   78.37   4    0.65
   6  -8   3  304.84   45.93   4    0.77
   7  -8   4  705.23   96.38   4    0.53
   7 -12   2  392.21   53.54   4    0.83
   7  -9  -1  201.31   29.48   4    0.81
   3  -6   2   64.28    6.26   4    1.58
   6  -9   4   330.2   55.66   4    0.72
   8 -12   3  191.05   46.43   4    0.67
   7  -9   2  115.44   35.65   4    0.75
   7 -10   6  580.07  126.64   4     0.5
   7  -8   1    95.7   21.02   4    0.74
   7  -9   4  395.73   66.81   4     0.6
   9 -12  -2  127.07   45.76   4    0.62
   3  -8   1  707.49   14.62   4    1.75
   5 -11   0 1073.09   27.42   4    1.18
   1 -10   1  761.13   18.74   4     1.9
   4 -12   0 1046.65   28.45   4    1.28
   2  -5   1  289.29     7.4   4    2.55
   2  -5   0  324.93    8.25   4    2.81
   2  -6   0  346.92    9.24   4    2.56
   2  -9   2  522.67   16.14   4     1.7
   2  -7   1  367.94   10.87   4     2.2
   3  -9   1  362.06   14.16   4    1.63
   6 -13   2  1169.7   48.97   4    0.94
   4 -11   1  435.08   20.72   4    1.32
   4 -10   1  281.81   15.85   4    1.37
   2 -13   0  472.45   21.93   4    1.44
   2  -9   1  294.27   12.72   4    1.88
   3  -7   1  170.87    8.13   4    1.83
   3  -8   2  224.86   10.24   4    1.56
   2  -8   1   204.3   10.47   4    2.03
   2 -12   2  458.11    23.9   4    1.43
   4  -9   0  223.04    12.6   4    1.47
   1 -10   2  305.67   14.78   4    1.75
   3 -10   0  257.89   13.99   4     1.6
   1 -16   3  837.21   40.75   4    1.14
   2  -7   0  147.15    7.14   4    2.33
   1 -11   0  276.15   14.78   4    1.79
   2 -10   1  225.01   14.18   4    1.74
   1  -4   1  116.68    5.91   4     3.6
   1 -12   1  252.53   17.14   4    1.62
   1  -7   1   159.2    8.35   4    2.54
   2  -6   1  128.23    6.88   4    2.38
   4 -11   3   261.3   22.48   4    1.12
   3  -9   2  191.98   11.93   4     1.5
   1 -10   0     195   12.68   4    1.96
   2 -14   2  452.51    27.7   4    1.27
   1  -3   0  127.13    6.46   4    5.11
   2 -11   2  237.98   18.55   4    1.51
   3 -14   0  326.98   27.14   4    1.26
   3 -14   3  352.76   34.13   4    1.11
   3 -10   2  217.74   15.74   4    1.44
   1  -5   0  132.03    6.96   4    3.57
   2 -15   0  360.05   26.39   4    1.27
   3 -12   2  283.03   22.62   4    1.31
   5 -11   1  211.77   17.89   4    1.16
   1 -12   0   172.7   13.76   4    1.65
   2 -10   2  163.85   13.03   4     1.6
   2 -11   1  201.91    14.3   4    1.61
   1  -6   1  123.21    7.55   4    2.84
   6 -14   0  627.84   44.67   4    0.97
   3 -13   0  260.37   20.92   4    1.33
   3 -10   1  169.22   15.26   4    1.56
   1  -5   1   98.55    5.87   4     3.2
   1  -8   1   99.86    8.86   4    2.29
   4 -11   0  214.16   18.72   4    1.34
   6 -15   2  340.94   43.22   4     0.9
   1  -8   0   81.99    7.35   4    2.39
   1  -7   0   82.13    6.55   4    2.69
   5 -14  -1     177   26.04   4    1.05
   1 -15   1  235.51   24.15   4    1.32
   3 -18   1  191.55    35.5   4    1.02
   1 -13   2  122.46      14   4    1.43
   2 -11   0  127.83   13.86   4    1.65
   2  -9   0   97.49    8.91   4    1.94
   7 -16   0  502.35   63.02   4    0.84
   4 -11   2  126.99   18.67   4    1.23
   3  -8   0   68.37    7.46   4    1.82
   1  -9   1   81.15    8.34   4    2.07
   6 -14   2  226.39   33.19   4    0.92
   2  -8   0   55.56    7.39   4    2.12
   5 -24   2  584.85  120.01   4    0.72
   1 -19   2  376.34   48.19   4    1.03
   7 -18   4  373.78   87.27   4     0.7
   4 -13   2  242.12   27.71   4    1.15
   4 -16   0  292.09   37.76   4    1.06
   1 -12   2  143.68   16.24   4    1.52
   1  -4   0   31.54    3.35   4    4.24
   1 -17   2  249.76   32.37   4    1.14
   6 -14   1  296.47   40.36   4    0.96
   5 -17   1  315.87    49.3   4    0.94
   7 -16   2  467.28   69.67   4     0.8
   3 -22   1  353.11   72.85   4    0.86
   6 -17   1  320.03   53.82   4    0.88
   3 -20   0  200.08   46.63   4    0.93
   2 -15   1  111.59    20.9   4    1.25
   4 -12   1   95.16   21.65   4    1.26
   2 -15  -1  105.94   16.71   4    1.25
   5 -18   2   446.1   62.95   4    0.88
   1 -11   2   80.87   10.27   4    1.63
   4 -12   3  175.45   23.97   4    1.09
   5 -17   0  234.44   43.26   4    0.95
   5 -14   0   61.59   19.17   4    1.06
   7 -17   1  420.44   70.82   4    0.81
   7 -19  -1   373.4   62.42   4    0.77
   3 -16   3  135.43   27.29   4    1.03
   3 -16  -1  147.99   25.05   4    1.12
   1  -9   0   21.22    4.16   4    2.15
   5 -21   5  322.45   64.82   4     0.7
   1  -6   0   16.56    3.31   4    3.05
  -1 -10   1  727.73   16.83   4    2.12
  -4 -12   0  912.75   21.82   4    1.87
  -3  -8   1  570.22   14.14   4    2.67
  -2 -13   0  492.58   19.17   4    1.71
  -4 -11  -1  358.29   13.18   4    1.99
  -2  -7   1  295.27    9.92   4    3.04
  -4 -11   1  377.21   15.35   4    1.99
  -2  -6   0  288.55   10.57   4    3.73
  -2  -5   0  241.61    9.24   4    4.43
  -3  -9   1  246.27   10.47   4    2.41
  -2 -14   2   444.8   19.98   4    1.49
  -2  -9   1  225.59    9.56   4    2.41
  -3 -10   0  243.28   11.49   4    2.25
  -1 -11   0  278.91    13.8   4    1.98
  -1 -12   1  247.63   12.45   4    1.78
  -2 -11   1  196.87   12.17   4    1.98
  -1 -15   0  316.61   19.97   4    1.44
  -2 -10   1  200.75   10.51   4    2.18
  -2  -8   1  183.77    9.11   4    2.69
  -6 -17   1  434.49   31.74   4    1.31
  -1  -7   1  147.18     6.9   4    2.98
  -4 -10   1  221.42   11.02   4    2.16
  -3 -14   0  320.74   20.63   4     1.6
  -2 -15   0  353.82   24.21   4    1.48
  -1 -16  -1  257.53   21.85   4    1.33
  -5 -17   1  287.25   22.14   4    1.31
  -1 -10   0  163.46   10.16   4    2.19
  -6 -17  -1  380.48    29.3   4     1.3
  -5 -18   2  482.82   34.81   4    1.21
  -4 -11   0  182.04   11.43   4    2.03
  -6 -14   1  226.15   16.85   4    1.56
  -3 -10   1  118.95    8.72   4    2.19
  -7 -16   2  307.87   21.61   4    1.32
  -1  -8   1  105.53    6.41   4    2.63
  -1 -15  -1  180.84   15.37   4    1.42
  -1 -13   2  183.88    13.8   4    1.56
  -7 -19   1   490.8   46.31   4    1.17
  -2  -7   0  127.31    7.44   4    3.21
  -1  -5   0  112.22    6.84   4    4.47
  -2 -11   0  111.57    9.86   4    2.03
  -7 -17   1  421.45   32.25   4    1.29
  -1 -12   0  181.67   13.35   4    1.81
  -1  -8   0   108.7    7.33   4    2.76
  -3 -14   2  128.54   15.08   4    1.51
  -1 -16   1  290.57   25.72   4    1.34
  -8 -19   1   398.1   39.01   4    1.15
  -3 -18   1  303.58   32.51   4    1.23
  -5 -17  -1  345.65   29.94   4    1.31
  -1 -19   1   393.8   40.35   4    1.13
  -1 -17   2  326.98    27.7   4    1.22
   0 -21  -1   346.2   40.91   4    0.99
  -1 -15   1  232.69   19.38   4    1.42
  -1 -18   1  313.34   27.15   4    1.19
  -1 -19  -1  428.06   38.48   4    1.12
  -5 -17   0  224.96   24.07   4    1.32
  -2  -9   0   77.89    6.57   4     2.5
  -7 -19  -1  365.81   38.62   4    1.17
  -3 -13   0  160.02   12.56   4    1.73
  -1 -18  -1   395.7   32.88   4    1.18
  -3 -22  -1  549.02   63.59   4       1
  -3 -18  -1  293.49   32.76   4    1.23
  -3 -16   1  183.39    21.4   4    1.39
  -1  -7   0   60.15    5.11   4    3.17
  -7 -23   1  498.16   84.93   4    0.98
   0 -20  -1  289.52   39.93   4    1.05
  -5 -14   1  144.64   13.26   4    1.57
  -3 -16   2  160.38   18.85   4    1.33
   0  -6   0   39.77    3.73   4    3.48
  -8 -20   1  209.22   33.71   4     1.1
  -7 -17   2  182.03   19.44   4    1.26
  -4 -12   1   134.1    13.5   4    1.84
  -3 -22   1  295.36   49.06   4       1
  -3 -15   0   150.9   19.96   4     1.5
  -3  -8   0   74.24    6.76   4    2.79
  -1  -3   0    81.2    7.59   4    7.46
  -1 -15   2  152.96   19.41   4    1.36
  -1  -9   1   78.29    6.94   4    2.35
  -2 -15   1  114.26   14.61   4    1.45
  -2 -15  -1  168.32   21.73   4    1.46
  -3 -20   0   94.52   34.48   4    1.11
  -4 -17   2  161.34   30.61   4    1.27
  -4 -13   1   56.13   12.16   4     1.7
  -8 -21   0  560.71   56.14   4    1.06
  -2  -8   0    51.1       6   4    2.81
  -4 -21   0  333.77   48.02   4    1.07
  -6 -15   1  207.21   28.68   4    1.46
  -2 -20   2  257.58   41.67   4    1.07
  -2 -21   3  153.53   33.52   4    0.98
  -1 -19   2  275.86    35.4   4     1.1
  -5 -14  -1  105.45    10.9   4    1.58
  -3 -22   3  399.56   54.01   4    0.95
  -6 -18  -1  164.57   35.91   4    1.24
  -2 -15   2   94.81   17.08   4     1.4
  -1 -16   2  110.08   20.35   4    1.29
  -7 -23  -1  613.15   86.89   4    0.97
  -1 -18   2  211.58   30.44   4    1.15
  -8 -31   3  221.19  103.79   4    0.71
  -6 -21   2  147.83   30.99   4    1.05
  -2 -12  -1   28.59    6.59   4    1.82
  -5 -24  -2   362.5   63.94   4    0.92
  -2 -20   0  223.74   34.56   4     1.1
  -3 -20   2  138.33      25   4    1.08
  -1 -11   1   74.35    9.75   4    1.95
  -5 -27   0  497.83   92.05   4    0.83
  -1  -4   0   25.99    3.78   4    5.61
  -5  -4  -4   527.1   11.08   4    1.58
  -7  -5  -3  677.33    14.1   4    1.86
  -4  -3  -3  318.49    7.43   4    2.08
  -6  -2  -2  219.47    5.83   4    2.19
  -6  -4  -3  289.63    9.07   4    1.95
  -7  -4  -3  293.16    9.45   4    1.81
  -6  -5  -3  280.25    9.12   4    1.99
  -6  -3  -2  207.22    6.67   4    2.36
  -6  -4  -4  293.93   10.26   4    1.53
  -5  -4  -3  199.41    7.42   4    2.08
  -2  -1  -1   192.6    6.14   4    5.53
  -8  -3  -3  183.87    8.57   4    1.58
  -5  -3  -2  170.34    5.96   4    2.66
  -8  -7  -4  317.83   13.66   4    1.49
 -11  -7  -4  423.74   19.46   4    1.28
  -7  -4  -4  206.22    9.72   4    1.46
  -8  -5  -3  209.02    9.35   4    1.73
  -7  -5  -4  210.64    10.7   4    1.52
  -8  -4  -4  152.57   10.06   4    1.39
  -4  -3  -2  108.15    5.17   4    2.96
  -5  -5  -3  123.24    6.82   4    2.11
 -10  -4  -3  136.83    9.33   4    1.43
  -5  -3  -3   74.79    4.79   4    1.98
  -9  -6  -3  180.26   10.47   4    1.62
  -8  -4  -3  120.85    7.73   4    1.67
  -8  -6  -4  209.25   11.64   4    1.48
  -8  -8  -5  280.08   18.89   4    1.28
  -7  -5  -5  180.76   12.05   4    1.24
 -10  -6  -3   173.4   12.61   4    1.51
  -9  -4  -3  106.15    8.69   4    1.55
 -14  -7  -4  422.78   25.72   4    1.08
 -11 -11  -6  416.81   36.66   4    1.03
  -7  -3  -3   63.23    5.52   4    1.71
  -9  -9  -5  176.75    16.5   4    1.24
 -13  -6  -7  736.02   56.99   4    0.79
  -9  -4  -5  171.35   13.98   4     1.1
  -9  -5  -3  118.93    8.72   4     1.6
  -4  -2  -2   41.08    2.82   4    2.77
  -9  -5  -5  200.48   17.73   4    1.16
 -10  -8  -7  373.93   35.48   4    0.91
  -6  -3  -3    59.8    5.17   4    1.84
  -7  -4  -2   81.35    5.13   4    2.18
  -9  -6  -6  272.67   21.79   4    1.02
 -11 -10  -7  301.45   36.64   4    0.91
  -5  -2  -2   36.36    3.14   4    2.47
 -10  -7  -6   226.6   22.39   4    1.02
  -8  -6  -5   149.5   15.02   4    1.24
 -10  -5  -3  125.71    9.78   4    1.48
  -7  -7  -4  110.09    9.38   4    1.56
  -3  -3  -2   46.32    3.41   4    3.24
 -14  -8  -6  372.71   42.53   4     0.9
 -13 -10  -6   457.3   45.27   4    0.96
 -11  -9  -6  193.82    23.4   4    1.02
 -13  -7  -4  145.97   16.13   4    1.14
  -3  -2  -2   21.03    2.04   4    3.05
  -8  -7  -6   134.4   19.08   4    1.08
 -13  -8  -5  222.08   27.77   4    1.05
 -10  -8  -5   98.35   16.58   4    1.19
 -12  -7  -4   76.81   14.01   4    1.21
 -14  -6  -6  262.02   31.69   4    0.86
 -11  -6  -6  155.04   23.61   4    0.96
 -12  -6  -5  108.25    15.6   4    1.05
  -7  -6  -4   47.96    7.82   4    1.56
 -12 -11  -6  193.46   25.67   4    0.99
 -11  -7  -7  285.76   39.48   4    0.86
  -9  -6  -4   99.88   10.65   4    1.41
 -10  -4  -5  127.61   15.01   4    1.05
  -8  -7  -5   67.24   10.18   4    1.27
 -15  -8  -5   96.64   21.39   4    0.96
 -15  -9  -5  359.56   40.68   4    0.97
 -17 -10  -6  366.25   54.86   4    0.83
 -10  -6  -4   69.22    9.14   4    1.33
 -15 -10  -6  153.14   27.62   4     0.9
 -14  -8  -4   95.88   16.02   4    1.09
  -3  -1  -1   10.93    1.36   4    4.36
 -11  -5  -5  127.41    18.3   4    1.06
 -14  -9  -7   392.5    64.2   4    0.84
 -11  -3  -4    59.6   11.12   4    1.09
 -15  -6  -5   71.17   14.93   4    0.91
 -15  -6  -7  342.53   58.86   4    0.74
  -9  -5  -4   87.78   10.98   4    1.37
 -14 -12  -8  163.26   52.67   4    0.78
  -9  -8  -6    81.7   14.06   4    1.07
 -11  -6  -3   84.29   12.05   4     1.4
 -10  -7  -4   93.32   11.58   4    1.35
  -6  -5  -4   58.32     7.7   4     1.6
 -11  -8  -7  154.09   37.08   4    0.88
 -17  -9  -5  283.72   58.15   4    0.89
  -2  -1  -3  719.66    8.72   4    1.33
   2  -3  -3  772.54   11.38   4    0.95
   0  -2  -3  494.96    7.39   4    1.29
  -1  -2  -3  483.83     7.1   4    1.61
   1  -4  -3   374.5     7.4   4    1.59
  -2  -2  -3  241.06    5.73   4     1.8
  -1  -4  -5   730.7   19.25   4       1
   0  -3  -3  235.37    6.03   4    1.68
   0  -4  -3  344.64    8.06   4    1.89
   2  -4  -3  267.24    7.41   4    1.25
  -1  -3  -4  240.87    7.36   4    1.24
  -2  -2  -4  259.01    8.38   4    1.12
  -3  -4  -5  491.54   15.47   4    1.15
  -1  -3  -5  496.11   18.73   4    0.84
   1  -4  -5  657.57    25.6   4    0.75
  -2  -6  -6  651.87   26.45   4    0.97
  -1  -2  -4  181.93    8.78   4    0.96
   0  -4  -4  149.13    8.15   4    1.26
   0  -5  -5  256.32   15.74   4    1.01
  -2  -3  -4  132.78    7.02   4    1.36
   1  -3  -4  234.91   12.23   4    0.84
  -2  -3  -5  259.11   14.41   4    0.94
   1  -6  -5   297.1   18.49   4    0.99
   0  -5  -6  628.98   34.18   4    0.76
  -1  -7  -6   405.8   28.85   4    0.97
  -4  -3  -5  182.56   11.23   4    1.06
   2  -6  -6  654.49   45.86   4    0.66
   0  -5  -4  157.85    8.92   4    1.39
   0  -1  -1    60.8    2.79   4    5.03
   1  -7  -6  419.69    30.5   4    0.83
  -3  -2  -5  207.11   18.02   4    0.84
  -1  -1  -2   26.61    1.72   4    2.24
  -2  -2  -5  351.69   20.33   4    0.75
  -3  -3  -6  397.18   26.85   4    0.75
   2  -5  -4  151.67   10.29   4    1.02
   0  -4  -5   171.2   14.52   4    0.88
  -1  -4  -4   64.86    6.34   4    1.42
   2  -8  -6  411.37   33.17   4     0.8
   1  -7  -5  199.37   17.03   4    1.05
  -5  -4  -6  238.29   20.58   4    0.93
   1  -8  -7  523.81   43.73   4    0.71
  -1  -8  -7  641.02   41.51   4    0.82
  -3  -5  -7  343.11    36.2   4    0.74
  -2  -3  -6   231.5   30.05   4    0.68
  -6  -1  -6  206.18   29.01   4    0.61
  -1 -10  -9  713.78   92.25   4    0.62
   1  -4  -4   60.33    7.42   4    1.06
  -1  -7  -7  259.65   42.27   4    0.77
   1  -2  -2   19.16    1.81   4     1.7
  -1  -3  -6  292.53   37.88   4     0.6
  -2  -5  -6  158.39   23.01   4     0.9
  -4  -2  -7  328.83   52.84   4    0.51
  -2  -5  -5   86.95   11.86   4    1.19
   0  -6  -8  439.26   54.74   4    0.53
   1  -2  -3   33.59    4.74   4       1
   1  -7  -7  444.37   57.44   4    0.66
  -5  -8  -9  551.13   76.21   4    0.66
   0  -2  -2   11.73    1.51   4    2.51
  -4  -3  -6  115.76   23.48   4     0.8
  -3  -5  -6  190.57   22.87   4    0.95
  -4  -6  -8  311.66   48.33   4    0.68
   0  -1  -2    0.82    0.34   4    1.78
  -5  -5  -6    22.1    6.02   4    1.02
  -2  -5  -7   51.84   18.43   4     0.7
   0  -8  -2  751.44   14.92   4    2.19
   1 -10  -1  626.81    13.2   4     1.9
   2  -7  -2  498.15    11.2   4    1.88
   2  -7  -1  335.83    8.35   4     2.2
   2  -9  -2  512.39    13.2   4    1.69
   1  -9  -2  301.46   11.45   4    1.87
   0 -11  -3  422.15   16.78   4    1.54
   2 -11  -3  477.67   19.95   4    1.35
   0 -10  -3  366.96   14.81   4    1.63
   1 -10  -2  278.99   11.28   4    1.74
   2 -12  -2  394.16   17.07   4    1.42
   2 -14  -2  481.16   25.05   4    1.27
   2  -8  -1  159.53    6.69   4    2.03
   0  -9  -2   208.2    9.75   4    2.01
   3  -9  -2  211.92   11.03   4     1.5
   0 -14  -3  454.83   21.34   4    1.31
   2  -6  -1   117.9    5.14   4    2.37
   3 -10  -3  355.08   16.06   4    1.27
   1  -7  -1  153.83    6.61   4    2.54
   1  -4  -1  117.51    5.03   4    3.57
   1 -11  -4  342.25    19.5   4    1.27
   2  -9  -3  197.45   11.11   4    1.46
   3 -12  -2  256.31   17.04   4    1.31
   1  -6  -1  109.26    5.57   4    2.83
   0  -3  -1   144.9    7.01   4    5.16
   1 -13  -2   195.4   15.03   4    1.43
   1  -6  -2   73.78    4.77   4     2.3
   1  -5  -1   93.88    4.93   4    3.19
   3 -14  -3  404.61   27.42   4    1.11
   2 -10  -2  144.38   11.19   4    1.59
   1  -8  -1   93.49     5.9   4    2.28
   0 -14  -4  290.54   25.97   4    1.19
   1 -17  -4  548.08   41.27   4    1.01
   0 -13  -3  209.18   17.27   4    1.38
   1 -12  -5  384.44   28.59   4    1.07
   1 -10  -3  176.15   13.04   4    1.53
   1 -12  -2  160.52   12.03   4    1.52
   0  -4  -1   91.53    5.47   4    4.36
   1  -9  -1    76.7    6.25   4    2.07
   1 -10  -4  187.46   15.01   4    1.31
   2 -11  -2  141.44   12.21   4     1.5
  -2 -20  -6  730.99   73.24   4    0.86
   4 -15  -4  315.95    32.4   4    0.92
   1 -13  -3  158.16   16.96   4    1.31
   1 -11  -2   97.09    9.39   4    1.62
   1 -13  -5  192.18   25.28   4    1.05
   1 -12  -3  143.78   16.99   4    1.38
  -1 -16  -5  336.72   36.29   4    1.04
   2 -20  -6  796.67  104.35   4    0.77
   4 -11  -2   94.36   12.14   4    1.23
   4 -13  -2  162.58   18.88   4    1.14
   3 -16  -2  271.34   29.96   4    1.08
   4 -14  -4  349.91   46.47   4    0.94
   2 -20  -2  239.98    35.4   4    0.95
   4 -12  -3  197.63    20.7   4    1.09
   3 -11  -4   167.3   19.02   4    1.08
   1 -15  -5  240.43   34.29   4    0.99
   2  -8  -2   58.78    7.12   4    1.78
   2 -14  -4  142.89    24.5   4    1.08
   2 -13  -3  116.61   18.25   4    1.24
   1  -5  -2   18.55    2.45   4     2.4
   5 -15  -4  335.28   45.62   4    0.85
   2 -17  -4  393.29   51.75   4    0.97
   1 -14  -3   164.9    26.2   4    1.25
   1 -16  -5  267.71   32.74   4    0.96
   3 -14  -2  115.43   19.12   4    1.19
   0 -16  -5  218.62    34.7   4       1
   2 -14  -5   83.83   20.29   4    0.97
   3 -22  -3  294.53   60.28   4    0.82
  -1 -17  -5  129.02   32.68   4    0.99
  -3  -8  -1  506.24   13.54   4    2.67
  -2  -7  -2  453.06   12.71   4     2.6
  -4  -9  -3  433.34   15.32   4    1.89
  -4  -9  -2  407.02   16.02   4    2.16
  -7 -10  -4  450.35   20.26   4    1.48
  -4  -7  -2  258.07   11.09   4    2.51
  -3  -5  -1  230.27    9.61   4    3.79
  -5  -9  -3  375.82   16.18   4    1.86
  -3 -10  -3   323.9   14.94   4    1.79
  -8 -14  -3  526.66   34.86   4    1.35
  -2  -5  -1  239.66   10.57   4       4
  -8 -12  -3  391.72   22.82   4    1.48
  -4  -8  -2  262.23   12.27   4    2.33
  -7 -12  -2  362.14   20.62   4    1.64
  -7 -10  -2  272.03   13.58   4    1.82
  -6  -9  -2  226.05   12.45   4    2.02
  -3  -8  -2  201.25   10.44   4    2.38
  -3  -6  -1   198.6    9.39   4    3.36
  -6 -15  -2  320.89   25.04   4    1.41
  -4  -6  -2  170.11    8.84   4    2.69
  -3  -7  -1  143.73    8.31   4    2.99
  -4 -11  -3  250.43   15.92   4    1.68
  -4 -15  -4  271.74   25.48   4    1.24
  -7 -10  -3  255.16   15.95   4    1.66
  -2  -6  -1   106.1    6.63   4    3.46
  -5 -15  -4  294.27   25.14   4    1.24
  -3  -9  -2  155.74    9.45   4    2.19
  -4 -10  -3  206.31   13.49   4    1.79
  -6 -11  -2  191.57   13.98   4    1.78
  -6 -12  -3  232.04   21.14   4    1.55
  -8 -14  -5  286.67    28.7   4    1.15
  -4 -12  -3  147.59   14.81   4    1.59
  -8 -13  -4  276.83   28.52   4    1.31
  -6 -10  -3  106.46   11.41   4    1.72
  -9 -13  -3  222.19   24.08   4    1.37
  -6 -18  -3  345.97   40.07   4    1.16
  -5  -8  -2  111.59    8.43   4    2.25
  -4 -14  -4  248.23   22.29   4     1.3
  -7 -12  -3  247.58   21.98   4    1.52
  -2  -4  -1    70.2    6.03   4    4.65
  -7 -18  -4  447.63   53.98   4    1.09
  -8 -15  -4  336.93   33.03   4    1.21
 -10 -16  -5  353.76    44.2   4    1.05
  -7 -13  -3  159.71   17.96   4    1.45
  -7 -12  -4  212.61   19.76   4    1.38
  -7 -18  -6  495.64   66.01   4    0.95
  -6 -13  -3  217.31   22.44   4    1.48
  -5 -10  -2   43.46     6.7   4    1.96
  -6 -18  -4  260.39   41.31   4    1.09
  -7 -19  -3  459.02   51.84   4     1.1
  -3  -6  -2   44.78    5.07   4    2.81
  -7 -14  -3  267.35   25.97   4    1.38
  -8 -11  -3   96.12   11.91   4    1.54
  -6  -9  -3   58.71   10.41   4     1.8
  -4 -11  -2   96.95   10.53   4    1.86
  -4 -13  -3   93.79   11.82   4    1.49
 -10 -20  -3  418.07   54.92   4    1.02
  -7 -13  -5    83.9   20.11   4     1.2
  -6 -18  -5  202.02   33.48   4    1.03
  -7 -15  -5  125.47   24.35   4    1.13
  -2  -3  -1   38.31    4.92   4    5.38
  -3 -11  -3   61.11    9.23   4    1.68
  -6 -14  -2  147.61   17.44   4    1.49
 -13 -17  -4   112.2   24.97   4    1.01
  -7 -16  -3  113.78   23.92   4    1.26
 -10 -18  -3  185.11   42.06   4     1.1
  -5  -7  -2   37.21    6.28   4    2.39
  -3  -7  -2   47.58    5.37   4    2.58
  -7 -14  -4   103.2   29.87   4    1.28
  -3  -4  -3   263.5    8.32   4    2.25
  -1  -7  -4  509.24   17.11   4    1.58
  -3  -6  -3  320.89   11.24   4     2.2
  -4  -6  -4  291.09   11.52   4     1.7
  -2  -6  -4  398.76   15.18   4    1.66
  -3 -10  -4  372.43   15.75   4    1.54
  -2  -8  -4  418.89   17.82   4    1.62
  -4  -9  -4   321.6    16.1   4    1.61
  -2  -4  -3   203.1    7.72   4    2.23
  -2  -3  -2  150.76    6.11   4    3.39
  -3  -5  -4  196.48    9.63   4    1.67
  -2  -4  -2  199.87    8.23   4     3.3
  -4  -8  -4  304.49   13.86   4    1.65
  -3  -7  -5  295.63    18.4   4    1.34
  -1  -5  -3  166.26    7.94   4    2.15
  -2  -7  -4  298.05   15.25   4    1.65
  -3  -9  -6  521.55   33.57   4     1.1
  -7 -10  -6  570.19   34.59   4    1.12
  -7 -11  -6  318.83   27.69   4    1.11
  -2  -7  -3  196.04     9.8   4    2.09
  -8 -12  -6  408.78   31.21   4    1.08
  -4  -6  -5  209.45   14.87   4    1.33
  -1 -11  -6  540.71   42.12   4    1.03
  -5  -7  -4  144.18    9.05   4    1.66
  -1  -2  -1  169.65    9.91   4     6.6
  -4 -14  -6  564.23   48.92   4    1.05
  -5 -11  -5  307.29   22.84   4    1.29
  -1 -11  -5  174.66   17.97   4    1.21
  -4 -10  -5  294.39   22.87   4    1.32
  -5  -9  -5  185.03   18.99   4    1.35
  -1 -10  -5  207.42   18.42   4    1.23
  -3 -10  -5  224.45   22.01   4    1.31
  -7 -12  -6  284.46   26.02   4     1.1
  -4  -6  -3   64.43    6.49   4    2.16
  -3 -10  -7  247.84    41.5   4    0.93
  -3  -9  -4  115.69   12.97   4    1.59
  -5  -8  -5  133.03    15.6   4    1.36
  -6  -8  -7  261.65    29.3   4    0.94
  -3 -12  -6  317.16   40.64   4    1.08
  -8 -14  -8   263.8   73.68   4    0.85
  -6 -10  -5   83.57   15.16   4    1.31
  -6  -8  -6  157.79   22.14   4    1.13
  -2 -11  -5  114.08   14.37   4    1.25
  -1  -3  -2   49.86    4.37   4     3.3
  -1  -6  -3   47.77    6.01   4     2.1
  -7  -9  -7  278.18    36.1   4    0.96
  -7 -10  -7  276.14   38.85   4    0.97
  -2  -8  -5    71.3    12.6   4     1.3
  -3  -5  -3   44.46    5.51   4    2.26
  -2 -15  -7  376.89   50.05   4    0.88
  -7 -12  -7  141.55   32.95   4    0.97
  -1  -4  -2   48.45    4.75   4    3.24
  -5  -7  -5   72.54   10.16   4    1.35
  -4 -12  -6  185.65   28.76   4     1.1
  -5  -8  -6  167.15   26.15   4    1.13
  -4 -16  -8  448.14   92.24   4    0.81
  -1  -8  -4   35.22    6.27   4    1.56
  -2 -14  -8  348.23   63.55   4    0.79
  -3 -14  -6  133.44   24.12   4    1.04
  -2  -9  -4   52.05   11.19   4    1.57
  -1  -7  -3   25.46     4.1   4    2.03
  -3  -8  -4   79.43   11.25   4    1.65
  -8 -12  -7  405.61   52.68   4    0.96
 -10 -14  -9  194.11   46.65   4    0.75
   0   0   0       0       0   0       0
;
_shelx_hkl_checksum     68272
_shelx_res_file
;
TITL MgSeO4.7H2O at 10K
TITL SXD
CELL 0.71069 12.2339 12.0199 6.8093 90 90 90
ZERR 4        0.0043  0.0038 0.0030  0  0  0
LATT -1
SYMM -x+1/2,-y,z+1/2
SYMM -x,y+1/2,-z+1/2
SYMM x+1/2,-y+1/2,-z
NEUT
SFAC  H O Se Mg
UNIT 56 44 4 4
TEMP  -263
SIZE  1 1 4
FMAP -2
PLAN 5
LIST 3
ACTA
BOND $H
EQIV $1 1.5-x, 1-y, -0.5+z
EQIV $2 1.5-x, 1-y, 0.5+z
EQIV $3 1-x, 0.5+y, 0.5-z
EQIV $4 1-x, 0.5+y, 1.5-z
EQIV $5 1-x, -0.5+y, 1.5-z
EQIV $6 -0.5+x, 0.5-y, 1-z
EQIV $7 x, y, -1+z
HTAB OW1 O3_$1
HTAB OW1 O4_$2
HTAB OW2 O2_$1
HTAB OW2 O4_$3
HTAB OW3 O2_$2
HTAB OW3 O3_$4
HTAB OW4 O1_$3
HTAB OW4 O2_$6
HTAB OW5 O4
HTAB OW5 Ow7
HTAB OW6 OW5_$1
HTAB OW6 OW7_$7
HTAB OW7 O1_$4
HTAB OW7 Ow2_$5
L.S. 10
WGHT    0.139900   21.292803
EXTI    0.002560
BASF   0.72802   1.00410   0.75276   1.06145   0.16964   0.76076   0.13693
FVAR       0.32231
SE1   3    0.720012    0.176371    0.496628    11.00000    0.00039    0.00053 =
         0.00057   -0.00022   -0.00031   -0.00005
O1    2    0.672684    0.056510    0.423951    11.00000    0.00565    0.00416 =
         0.00380   -0.00046   -0.00044   -0.00094
O2    2    0.854039    0.178079    0.484044    11.00000    0.00132    0.00512 =
         0.00526    0.00219    0.00150   -0.00012
O3    2    0.678824    0.201563    0.720087    11.00000    0.00414    0.00423 =
         0.00110   -0.00108    0.00131   -0.00064
O4    2    0.671357    0.276911    0.353974    11.00000    0.00456    0.00251 =
         0.00388    0.00160    0.00047    0.00037
MG1   4    0.584134    0.605020    0.460114    11.00000    0.00275    0.00211 =
         0.00347   -0.00191   -0.00049    0.00078
OW1   2    0.736125    0.671927    0.501564    11.00000    0.00457    0.00780 =
         0.00342   -0.00112    0.00074   -0.00208
OW2   2    0.531199    0.747015    0.306351    11.00000    0.00377    0.00280 =
         0.00713   -0.00020   -0.00162    0.00042
OW3   2    0.537002    0.671820    0.723143    11.00000    0.00377    0.00657 =
         0.00523   -0.00142    0.00053   -0.00044
OW4   2    0.431920    0.539912    0.421917    11.00000    0.00419    0.00585 =
         0.00458   -0.00042   -0.00170   -0.00107
OW5   2    0.630445    0.459464    0.608153    11.00000    0.00566    0.00101 =
         0.00584    0.00108    0.00015   -0.00005
OW6   2    0.643356    0.538419    0.202814    11.00000    0.00464    0.00592 =
         0.00727   -0.00158    0.00063   -0.00007
OW7   2    0.504245    0.432832    0.937668    11.00000    0.00640    0.00396 =
         0.00413   -0.00023    0.00089    0.00091
H1A   1    0.766312    0.721370    0.403075    11.00000    0.02236    0.02016 =
         0.01550   -0.00180   -0.00352   -0.00497
H1B   1    0.766040    0.693393    0.627669    11.00000    0.01988    0.01886 =
         0.01318   -0.00177   -0.00412   -0.00650
H2A   1    0.578907    0.772085    0.198950    11.00000    0.01898    0.01400 =
         0.01820    0.00403    0.00660   -0.00166
H2B   1    0.457078    0.751061    0.250668    11.00000    0.01332    0.01726 =
         0.01832   -0.00337    0.00015    0.00136
H3A   1    0.577222    0.724239    0.805293    11.00000    0.01498    0.01931 =
         0.01884   -0.01207    0.00144   -0.00252
H3B   1    0.458408    0.682639    0.747963    11.00000    0.00917    0.02395 =
         0.02072   -0.00182    0.00498    0.00077
H4A   1    0.387857    0.549349    0.303662    11.00000    0.01640    0.02091 =
         0.01300   -0.00241   -0.00620    0.00055
H4B   1    0.406807    0.471698    0.481116    11.00000    0.02249    0.01578 =
         0.02109    0.00506   -0.00103   -0.00734
H5A   1    0.636171    0.393123    0.526263    11.00000    0.02053    0.01362 =
         0.02140   -0.00390    0.00297    0.00203
H5B   1    0.586304    0.440600    0.721194    11.00000    0.01951    0.02233 =
         0.01123    0.00060    0.00165   -0.00067
H6A   1    0.720519    0.530154    0.169686    11.00000    0.00890    0.02974 =
         0.03856    0.00091    0.00420    0.00227
H6B   1    0.599245    0.499363    0.104060    11.00000    0.01845    0.02343 =
         0.01507   -0.00396   -0.00245   -0.00462
H7A   1    0.439477    0.478949    0.953324    11.00000    0.01550    0.01848 =
         0.03010    0.00694    0.00096    0.00729
H7B   1    0.484335    0.364182    0.998409    11.00000    0.02643    0.01587 =
         0.02773    0.01286   -0.00207   -0.00250
HKLF 2
REM  SXD
REM R1 =  0.0723 for    4337 Fo > 4sig(Fo)  and  0.0723 for all    4337 data
REM    252 parameters refined using      0 restraints
END
WGHT      0.1421     20.8813
REM Highest difference peak  2.064,  deepest hole -1.715,  1-sigma level  0.407
Q1    1   0.6577  0.3016  0.4958  11.00000  0.05    2.06
Q2    1   0.7522  0.1211  0.4936  11.00000  0.05    1.78
Q3    1   0.6406  0.5893  0.2314  11.00000  0.05   -1.71
Q4    1   0.7533  0.0983  0.4300  11.00000  0.05   -1.64
Q5    1   0.4269  0.4041  0.6062  11.00000  0.05   -1.62
;
_shelx_res_checksum     711
_shelxl_version_number        2.014
data_New_Global_Publ_Block
_journal_date_recd_electronic     2014-08-06
_journal_date_accepted     2014-08-18
_journal_name_full     'Acta Crystallographica, Section E'
_journal_year     2014
_journal_volume     70
_journal_issue      9
_journal_page_first     134
_journal_page_last     137
_journal_paper_category     GI
_journal_paper_doi     10.1107/S1600536814018698
_journal_coeditor_code     WM5046
_publ_contact_author_name     'A. Dominic Fortes'
_publ_contact_author_address
;
Department of Earth Sciences
University College London
Gower Street
London WC1E 6BT
England
;
_publ_contact_author_email     'andrew.fortes@ucl.ac.uk'
_publ_contact_author_fax     ?
_publ_contact_author_phone     '00442076792383'
_publ_section_title
;
Crystal structure of magnesium selenate heptahydrate, MgSeO~4~\\cdot7H~2~O, from
neutron time-of-flight data
;
loop_
    _publ_author_name
    _publ_author_footnote
    _publ_author_address
    'Fortes, A. Dominic' .
;
Department of Earth Sciences
University College London
Gower Street
London WC1E 6BT
England
Department of Earth and Planetary Sciences
Birkbeck, University of London
Malet Street
London WC1E 7HX
England
;
    'Gutmann, Matthias J.' .
;
ISIS Facility
STFC Rutherford Appleton Laboratory
Harwell Science and Innovation Campus
Chilton
Didcot
Oxfordshire OX11 0QX
England
;
_publ_section_synopsis
;
The structure of MgSeO~4~\\cdot7H~2~O has been determined by single-crystal
Laue diffraction methods using pulsed neutron radiation. The compound is
isostructural with the sulfate analogue, MgSO~4~\\cdot7H~2~O.
;
