# Supplementary material for: Crystal structure of magnesium selenate hepta­hydrate, MgSeO4·7H2O, from neutron time-of-flight data
Source: Acta Crystallogr Sect E Struct Rep Online. 2014 Aug 23;70(Pt 9):134–7. doi: 10.1107/S1600536814018698 (PMC4186159; doi:10.1107/S1600536814018698)
Supplement: Supplementary file 2 [file e-70-00134-Isup2.hkl]

#
# Unique observed reflections after correcting
# for dispersion and merging Friedel opposites
#
data_I
_shelx_title ' SXD'
_shelx_refln_list_code          3
_shelx_F_calc_maximum      154.38
_exptl_crystal_F_000       592.00
_reflns_d_resolution_high  0.3570

loop_
 _space_group_symop_operation_xyz
 'x, y, z'
 '-x+1/2, -y, z+1/2'
 '-x, y+1/2, -z+1/2'
 'x+1/2, -y+1/2, -z'

_cell_length_a    12.2339
_cell_length_b    12.0199
_cell_length_c     6.8093
_cell_angle_alpha  90.000
_cell_angle_beta   90.000
_cell_angle_gamma  90.000

loop_
 _refln_index_h
 _refln_index_k
 _refln_index_l
 _refln_F_meas
 _refln_F_sigma
 _refln_A_calc
 _refln_B_calc
   2   0   0     56.2684      1.4531    -56.9020      0.0000
   6   0   0    150.5735      0.8400    154.3837      0.0000
  10   0   0     52.2076      0.9954    -57.8232      0.0000
  12   0   0     22.5105      2.2535     27.6156      0.0000
  20   0   0     58.8345      3.2018    -73.1893     -0.0002
   1   1   0     18.4674      0.6349      0.0000    -18.3999
   3   1   0     65.3589      0.3224      0.0000     61.1150
   4   1   0     74.1079      0.4521     71.6394      0.0000
   6   1   0      8.4463      1.1755      7.6085      0.0000
   8   1   0     53.8819      0.6182     54.4431     -0.0001
   9   1   0     63.3793      0.6260      0.0000     65.9085
  10   1   0    120.0907      0.6397    116.4858     -0.0001
  11   1   0     30.2790      1.7428     -0.0001     31.1141
  12   1   0     34.5187      1.6279    -34.8695      0.0000
  18   1   0     70.9316      2.4582    -76.6053      0.0000
  19   1   0     52.2265      3.3475      0.0000    -57.6530
  20   1   0    108.1041      2.3860   -114.7651      0.0001
  24   1   0     86.7838      4.1751    -96.4820     -0.0001
   0   2   0     26.1606      0.4610    -26.7856      0.0000
   1   2   0     55.7692      0.4925      0.0000    -57.3741
   2   2   0     42.9376      0.3060     40.8329      0.0000
   3   2   0     25.1694      0.6575      0.0000     25.0908
   5   2   0     18.1059      0.6159      0.0000    -17.0051
   6   2   0      8.7569      1.6953     -6.1827      0.0000
   7   2   0     90.7033      0.5133      0.0001     89.4157
   8   2   0     16.1520      0.9177     15.5023      0.0000
  10   2   0     34.6971      0.8568    -35.1789      0.0000
  12   2   0     24.8343      1.2427     26.0873      0.0001
  13   2   0     40.9927      1.0211      0.0000    -42.7448
  14   2   0     82.9784      1.2331     78.8500     -0.0001
  15   2   0     58.5579      1.5768      0.0001     57.4932
  16   2   0     84.8941      1.5598     88.0473      0.0000
  18   2   0     33.6502      3.6139    -31.8030      0.0001
  19   2   0     64.4481      2.8223     -0.0001     62.4473
   1   3   0     47.5043      0.2691      0.0000     46.2251
   2   3   0     30.9013      0.3487     30.7004      0.0000
   3   3   0     25.2188      0.4709      0.0000    -24.9242
   4   3   0     20.6188      0.7312    -21.5113      0.0000
   5   3   0     90.1028      0.7780      0.0001    -92.1801
   6   3   0     72.9298      0.5802    -76.3501      0.0000
   7   3   0     43.1680      0.5555      0.0000    -44.0189
   8   3   0     54.6087      0.5705    -56.3427      0.0000
   9   3   0     26.0061      0.7683      0.0000     27.1724
  10   3   0     88.9260      0.6014    -86.9712      0.0000
  13   3   0     78.7475      0.8484      0.0000    -82.0651
  15   3   0     39.4539      1.4708      0.0000     41.8020
  16   3   0     33.5455      1.8130     30.2315      0.0000
  23   3   0     69.3858      4.2508      0.0000     72.2293
   0   4   0     39.3080      0.5267    -39.0492      0.0000
   1   4   0     20.7345      0.4605      0.0000    -20.5490
   3   4   0     32.4374      0.4512      0.0000     31.2519
   4   4   0     20.6479      0.6026    -20.3624      0.0000
   5   4   0    103.9225      0.7031      0.0000    106.0692
   6   4   0    140.6498      0.6242    139.9590      0.0000
   7   4   0     24.1149      0.8254      0.0000    -24.8235
   8   4   0     14.2089      1.0231     18.1994      0.0000
   9   4   0    154.0673      0.6138     -0.0001    153.8979
  10   4   0     33.4765      0.8405    -34.7632     -0.0001
  11   4   0     59.4084      0.7370      0.0001    -59.3385
  13   4   0     23.3620      2.2875      0.0000    -21.6911
  15   4   0     46.3299      2.8527      0.0001    -41.2471
  16   4   0     39.1711      2.6509     38.2519      0.0000
  17   4   0     72.2385      1.3606     -0.0001     73.6360
  20   4   0     30.6677      4.0487    -33.1192      0.0000
   1   5   0     40.4584      0.4200      0.0000    -39.4566
   2   5   0     71.0591      0.3265    -69.4420      0.0000
   3   5   0     42.8178      0.4362      0.0000     43.4087
   5   5   0     19.0450      0.8583      0.0000    -19.4079
   7   5   0     38.3103      0.7558      0.0000     39.6420
   9   5   0     53.6876      0.9825      0.0000     55.0810
  10   5   0     77.0232      0.6947     79.8834      0.0001
  12   5   0     36.4438      1.5112     38.3973      0.0000
  15   5   0     67.2969      1.3231      0.0001    -67.5157
  18   5   0     73.0697      1.8212    -71.9299      0.0001
   0   6   0     22.9637      1.5229     24.4843      0.0000
   1   6   0     14.5555      2.0572     -0.0001      3.5153
   2   6   0     71.7681      0.3803    -69.7014      0.0000
   3   6   0     25.8336      0.7009      0.0000     24.2901
   5   6   0     11.7605      2.4454      0.0000    -12.9932
   6   6   0     48.3990      0.6550    -45.4649      0.0000
   7   6   0     84.3200      0.5872     -0.0001     83.5474
   8   6   0     18.5726      1.3242     19.0880      0.0000
   9   6   0     56.0985      0.8694     -0.0001     53.7656
  10   6   0     62.8708      1.2245    -62.7772      0.0000
  12   6   0     51.8447      1.0543    -51.5938      0.0000
  13   6   0     30.0790      3.7619      0.0001    -26.8381
  14   6   0     46.6847      1.4002     44.1798      0.0000
  15   6   0     30.9860      3.1017      0.0000     29.3552
  23   6   0     36.5213      5.4057      0.0000     36.9506
  24   6   0     41.1179      4.7979    -45.2757     -0.0001
   1   7   0     30.5127      0.7428      0.0000     30.3491
   2   7   0     44.2896      0.6623    -41.9595     -0.0001
   3   7   0     19.5218      0.9321      0.0000    -19.4433
   4   7   0     19.5170      1.4149    -15.8835      0.0000
   5   7   0     38.3540      0.7384      0.0000     38.8233
   6   7   0     53.0943      0.7081    -51.5989      0.0000
   7   7   0     21.6004      2.5393      0.0000     18.1482
   8   7   0     58.6324      0.7513     56.4852      0.0000
  11   7   0     33.0255      1.7064      0.0000    -33.7019
  13   7   0     21.3107      3.1802      0.0000     18.9060
  18   7   0     42.2943      3.8228    -47.1272     -0.0001
  22   7   0     98.9503      2.3231    101.7667      0.0003
   0   8   0    151.3538      1.0996   -144.6891      0.0000
   1   8   0     35.3206      0.7999      0.0000    -34.2368
   2   8   0     22.2341      1.0597     25.3696      0.0000
   3   8   0     29.9337      0.7390      0.0000    -27.9969
   5   8   0     31.7301      1.7856      0.0000    -31.2944
   6   8   0     60.2290      0.7683    -56.5604     -0.0001
   7   8   0     25.8609      1.9942      0.0000     27.7284
   9   8   0     41.8560      1.1281      0.0000     41.4718
  10   8   0     38.3777      3.1227     19.6234      0.0000
  12   8   0     26.2544      2.6436    -13.9788      0.0000
  13   8   0     21.0957      5.1740      0.0000    -32.0230
  14   8   0     55.5682      1.6679    -54.9291      0.0000
  18   8   0     46.5376      2.3674    -48.8979      0.0000
   1   9   0     16.4976      2.2869      0.0000     14.9796
   2   9   0     33.7645      1.0756    -35.7545      0.0000
   4   9   0     52.9416      0.7735    -51.7259      0.0000
   7   9   0     43.3594      0.9571      0.0000     43.9423
   8   9   0     45.3388      1.2272     47.3555      0.0001
   9   9   0    104.5016      0.8775      0.0001   -100.4688
  11   9   0     54.8003      1.5562      0.0001    -55.5885
  12   9   0     57.2345      1.3909     57.5335      0.0002
  15   9   0     60.1687      2.4295      0.0001     63.7300
  19   9   0     59.3841      2.6793     -0.0001     59.0520
   0  10   0     63.6021      2.7272    -57.6898     -0.0001
   1  10   0     49.3355      0.9311      0.0001    -48.7936
   3  10   0     60.7721      0.9630      0.0001    -56.0862
   5  10   0     57.4097      1.0709      0.0001     56.6432
   6  10   0     28.6522      1.4909    -28.9060      0.0001
   7  10   0     64.2011      1.0099     -0.0001    -63.5362
   8  10   0     47.2339      1.1692    -47.9364      0.0001
   9  10   0     31.6900      3.6182      0.0000     27.7466
  10  10   0     63.0012      1.2898     61.3428      0.0001
  11  10   0     36.3758      3.7278     -0.0001    -37.0949
  12  10   0     35.8832      2.6938     36.3443      0.0000
  15  10   0     95.6632      1.7309      0.0000    -90.7146
  21  10   0     61.0435      3.2100      0.0001    -66.5776
   1  11   0     59.8966      0.9992      0.0001    -59.9792
   2  11   0     39.1309      1.2358    -38.6940      0.0000
   4  11   0     47.3529      1.0644    -47.3613      0.0000
   5  11   0    116.8363      0.8941      0.0002    112.1717
   6  11   0     58.8485      1.9020    -55.1149     -0.0002
   8  11   0     31.8059      2.1943    -34.8462      0.0001
   9  11   0     49.5858      1.6528      0.0001    -48.0006
  11  11   0     45.5829      2.9572      0.0002    -40.0904
  13  11   0     38.3676      3.5110     -0.0001     38.0767
  15  11   0     54.3407      2.3124      0.0001    -54.3647
  16  11   0     51.6640      3.2233     43.5464      0.0001
   1  12   0     48.0437      1.8343      0.0000    -46.2636
   4  12   0    115.1924      0.8012    113.8248      0.0001
   6  12   0     47.6089      1.9287    -44.2083      0.0000
   7  12   0     29.7679      2.7516      0.0000     31.8023
   8  12   0     56.2416      1.7278     57.8902      0.0000
   9  12   0     36.9153      2.6075      0.0000    -34.4912
  12  12   0     29.0464      5.1652    -26.7485      0.0000
  16  12   0     87.9494      2.1706    -86.1874     -0.0001
   2  13   0     80.2513      1.0920     78.7519      0.0000
   3  13   0     49.0992      1.4114      0.0000    -51.0995
   7  13   0     64.9624      1.5807      0.0000     65.4883
   8  13   0    137.1913      1.3532    133.6821     -0.0002
  19  13   0     65.1625      3.5907     -0.0002     67.7736
  20  13   0     83.2993      4.1618    -82.8005     -0.0001
   0  14   0    127.4021      5.2672   -120.3454     -0.0001
   3  14   0     64.3433      1.5467      0.0001    -61.8782
   5  14   0     37.7143      3.3645     -0.0001     35.8595
   6  14   0     74.5073      1.4525     72.8087     -0.0001
   9  14   0     63.1439      2.2884     -0.0001    -61.3592
  10  14   0     48.0373      2.8069     49.9287     -0.0002
  11  14   0     65.2046      2.2015      0.0001     62.7799
  12  14   0     50.5437      5.2361     43.8667      0.0000
  14  14   0     71.1800      3.6802    -68.4494     -0.0002
  16  14   0     76.5986      3.2676     69.7744      0.0003
  18  14   0     82.3255      3.8746     79.7286      0.0001
   1  15   0     66.3348      2.2864      0.0001    -68.0980
   2  15   0     65.8280      1.7935    -62.7125      0.0000
   3  15   0     44.2721      4.1408      0.0000    -45.8346
   4  15   0     49.9776      3.4365    -55.0196      0.0000
   8  15   0     61.2764      3.1321    -60.9996      0.0000
  13  15   0     73.3619      3.0361      0.0001    -72.0547
  21  15   0     67.7346      5.6383     -0.0001     75.3848
   4  16   0     61.0092      3.3083     56.4018     -0.0002
   7  16   0     75.9254      2.3090     -0.0001    -72.4496
  13  16   0     56.6050      4.1016      0.0001     58.9671
   5  17   0     52.9741      3.0387     -0.0001     60.7073
  11  18   0     71.2680      5.8832      0.0002     67.6374
   2  20   0     53.6282      5.8574     46.9397      0.0001
   3  20   0     43.7047      5.7619     -0.0001     46.8822
   4  21   0     65.6523      6.6790     60.9270      0.0000
   8  21   0     85.7537      6.0712    -70.9724     -0.0002
   5  27   0     80.1030     10.4731      0.0003    -81.0468
   1   0   1      7.8528      0.3704      0.0000     -7.3217
   2   0   1     55.0152      0.5697      0.0000    -58.6476
   4   0   1     53.5261      0.8197      0.0000     52.8739
   6   0   1     48.6890      0.6595      0.0000    -49.2309
   8   0   1    114.8590      0.6042      0.0000    111.0680
   9   0   1     61.7977      0.7132      0.0000     61.8204
  10   0   1     27.4269      1.0692      0.0000    -26.0268
  12   0   1     15.7874      2.2665      0.0000    -18.1764
  13   0   1     47.9017      1.1857      0.0000    -45.5783
  14   0   1     82.5365      1.0008      0.0001    -82.2836
  16   0   1    101.0562      1.1680      0.0000     99.1427
  17   0   1     39.4564      2.4286     -0.0001     36.3846
  22   0   1    103.9462      2.1441     -0.0003    103.5997
   0   1   1     31.2502      0.4120      0.0000    -34.8973
   1   1   1     25.6719      0.3317    -27.3904     -3.3962
   2   1   1     80.0800      0.3968     10.4520     68.3904
   3   1   1     12.8791      0.5635    -13.8204     -0.9757
   5   1   1     47.8993      0.3892     47.3308      3.5918
   6   1   1     72.3913      0.3948    -49.2855    -49.3171
   7   1   1     51.1810      0.4251     49.8472      0.4316
   9   1   1     19.5708      0.7845     18.4920     -5.8284
  10   1   1     28.4901      0.8160    -23.4413     16.1832
  11   1   1     42.3573      0.7231     38.5470    -18.0105
  12   1   1     22.3281      1.7726      6.9846     21.3032
  14   1   1     23.4489      1.5900     14.9021    -16.3480
  15   1   1     21.9728      2.5142    -19.0090      3.5139
  16   1   1     34.9963      1.6582     25.2157     28.6779
  17   1   1     30.7873      2.6760     11.2476    -29.9522
  18   1   1     48.6523      1.7939    -13.6246    -48.9492
  19   1   1     42.6626      1.8990     42.3975      0.5839
  22   1   1     33.1463      6.2729     25.5627    -15.8008
  23   1   1     45.9215      5.8389     41.1024    -14.1126
  26   1   1     33.9980      8.6205     -8.3884     37.1231
   1   2   1     66.6067      0.1120    -72.1425     -1.3755
   3   2   1     10.8807      0.6687      4.6117     11.1375
   4   2   1     12.0120      0.5230      5.5183     11.5430
   5   2   1     12.2209      0.5608    -12.3798      7.0018
   6   2   1     93.6081      0.4285      4.3541     91.6275
   7   2   1     10.6713      1.5545     -1.8643     13.6145
   8   2   1     20.1915      1.0196    -16.6399    -13.3989
   9   2   1     66.0560      0.5808    -19.8280     61.1144
  10   2   1     17.3736      2.0534     13.9655      6.6871
  12   2   1     56.8296      0.6436    -10.9686    -54.6200
  13   2   1     20.7472      3.0646     -9.8713    -18.8527
  14   2   1     50.4139      0.9029    -47.4551     19.7696
  15   2   1     62.9604      0.7305    -57.7410    -23.3400
  16   2   1     24.6061      2.4500    -13.8155    -18.1597
  18   2   1     46.3485      1.8110     10.7846     43.8405
  19   2   1     38.7066     12.7886     -5.9352      9.3877
  21   2   1     47.4385      3.0243     29.1041    -34.7991
   0   3   1     47.1784      0.3956      0.0000     49.2433
   1   3   1     13.6579      0.1884     15.7927     -0.7450
   2   3   1     22.4176      0.3581    -23.1564     -2.3475
   3   3   1      7.0130      1.1182     -3.4790      3.6095
   4   3   1     41.4703      0.3587     38.7496     15.4764
   5   3   1     59.1073      0.4317     18.5112     56.4347
   6   3   1     28.6883      0.4514      5.0928    -28.9388
   7   3   1     71.1836      0.5224     57.8400     43.1953
   8   3   1     35.8903      0.6220     35.0345      6.0705
   9   3   1     18.6827      1.1631     -7.4384    -16.7772
  10   3   1     66.1357      0.5872     61.2341     22.6188
  11   3   1     30.7055      1.0386     29.0208      5.9165
  12   3   1     46.0173      1.0614     -4.0199     46.8907
  13   3   1     36.4199      1.2541     31.8022     20.9342
  14   3   1     48.7733      1.2326    -10.9441     47.0136
  15   3   1     54.1359      1.3158    -48.5744     -6.7897
  18   3   1     63.3238      1.0585    -63.1640      9.4144
  20   3   1     37.1058      4.4548    -33.9299     11.5398
  21   3   1     73.0501      1.6095     71.8006    -24.2785
  25   3   1     60.2390      3.1888     50.7932    -23.6442
   0   4   1     39.1458      0.3780    -39.5117      0.0000
   1   4   1     41.0606      0.3131     37.2048    -13.0258
   2   4   1     38.2706      0.3118     13.7799    -36.4282
   3   4   1     13.9813      0.5942     -0.7234    -13.8270
   4   4   1     30.7615      0.4577     14.6057     24.8623
   5   4   1     31.4510      0.4160     14.2642    -27.6031
   6   4   1     97.8048      0.3910    -92.6673     30.3851
   7   4   1     39.2843      0.5009    -32.2801    -20.7693
   8   4   1     34.1291      0.5851     10.9334    -32.0593
   9   4   1     53.3369      0.6309     38.4175     35.1476
  10   4   1     42.5065      0.7151     26.4658    -33.2985
  12   4   1     42.3864      0.9757    -13.8405    -39.6434
  13   4   1     74.6440      0.8506    -73.3714     -5.9908
  14   4   1     21.7655      3.2803     17.9437     -9.5580
  15   4   1     43.7835      1.9820     42.3139     13.7069
  16   4   1     32.6854      2.4231    -29.4092      8.2437
  25   4   1     40.6981      6.0015    -53.6178     -1.6368
   0   5   1     25.5357      1.3442      0.0000     21.3042
   1   5   1     36.1485      0.5089    -34.7655     -3.9584
   2   5   1     62.3471      0.2618     14.2280     61.5532
   3   5   1     65.6122      0.3087     25.4260    -60.3366
   4   5   1     76.1455      0.3527    -54.9401     47.6863
   5   5   1     17.8852      0.7956     -9.9860     -9.8171
   6   5   1     19.9741      0.6684    -15.9470    -11.8724
   7   5   1     56.5388      0.4698    -44.0001    -35.0510
   8   5   1     17.1464      1.2604     16.5244     -3.1722
   9   5   1    104.9355      0.4715     15.7701   -103.2738
  10   5   1     77.2776      0.6218    -61.3229     46.5789
  11   5   1     72.9138      0.6891     39.6191    -58.0371
  13   5   1     37.9133      1.0955    -19.0945     32.8758
  14   5   1     83.2490      0.8721     14.5399     80.0414
  16   5   1     35.8921      2.5399      1.3221    -36.1658
  17   5   1     42.6702      1.6915    -43.4054      3.0830
  18   5   1     46.3544      2.2868     42.4648     10.1546
  19   5   1     65.9481      1.9050      4.9979     68.1052
  21   5   1     38.1829      6.0382    -38.0737     17.6845
  23   5   1     51.3940      6.1334     44.0373      8.3636
  28   5   1     52.0607      7.4867     -9.6403     43.5145
  32   5   1     64.0455     11.1402    -25.9309     50.1176
   1   6   1     39.6614      0.3755     22.1576     33.0085
   2   6   1     42.5268      0.4113    -36.4203     18.1419
   3   6   1     56.4885      0.3451     51.9952    -19.0537
   4   6   1     30.9180      0.5484     17.0895     24.8418
   5   6   1     14.9137      1.1110      6.8501     15.6093
   6   6   1     26.1863      0.5372      7.8749    -25.1365
   7   6   1     37.5032      0.5035    -35.6629     -9.8699
   8   6   1     84.2575      0.4055    -30.3937     76.4857
  10   6   1     89.4426      0.5489     43.2031    -76.3488
  14   6   1     66.6777      0.9602    -64.4871    -16.8598
  15   6   1     55.5028      1.1391      9.4756    -56.0183
  16   6   1     42.2309      2.4457    -13.6140     34.2635
  17   6   1     54.7365      1.6871     50.3917    -24.7323
  18   6   1     42.2154      2.0766     42.4506    -10.6746
  19   6   1     46.5697      4.6216    -16.0561    -40.2430
   0   7   1     79.6510      0.8281      0.0000    -79.1156
   1   7   1     45.9848      0.4823    -42.7113    -19.1812
   2   7   1     71.8152      0.3927    -65.9354     25.1841
   3   7   1     48.4833      0.4678    -30.5158     36.4031
   4   7   1     65.2144      0.4713     -9.5072     62.3484
   5   7   1    120.0365      0.4104    -24.5181    112.1097
   6   7   1     37.4265      0.6914    -13.0753    -32.7098
   7   7   1     75.4816      0.4260    -30.8267     65.7540
   8   7   1     22.9251      0.8669     15.2809    -17.6911
  10   7   1     42.8575      0.8426     39.3247     17.3826
  11   7   1     45.1872      0.8265    -34.6621     24.8179
  12   7   1     46.1176      0.9355    -18.3389     42.4178
  14   7   1     59.1396      1.2751    -22.1521    -54.6869
  16   7   1     46.5093      1.4843     15.1909     42.5016
  17   7   1     55.5646      1.5863    -20.0574    -48.7976
  19   7   1     38.4496      6.5679    -20.8648    -29.3478
  21   7   1     41.5546      5.2047    -20.4127    -31.0806
  22   7   1     53.2451      2.9472     25.6201    -46.5804
  23   7   1     59.4676      5.9973     -6.0684    -52.6108
   0   8   1     29.6990      0.7020    -18.1973      0.0000
   1   8   1     35.2274      0.6107    -31.4774    -16.0986
   2   8   1     51.1590      0.5254     50.7177      0.1413
   3   8   1     99.7178      0.4312     93.6415     -4.3151
   4   8   1     74.8270      0.5061     44.6175    -58.9805
   5   8   1     49.0521      0.6974    -28.1576    -39.6729
   6   8   1     81.1665      0.4735    -66.3563     45.1322
   7   8   1     35.0325      1.1696    -21.3049    -27.3525
   8   8   1     21.6538      1.1910     -6.0293    -20.8741
   9   8   1     34.0556      0.7871    -30.0740    -16.4201
  10   8   1     57.7478      0.6598     30.9297     45.8281
  12   8   1     29.1945      2.2773    -13.4390    -23.3747
  13   8   1     27.7195      2.6031    -15.3742     23.0051
  16   8   1     72.1764      1.3296    -34.9194    -65.2410
  17   8   1     61.0797      1.5368     59.1455    -10.4944
  18   8   1     33.5970      4.8555     -9.5162     37.5046
  19   8   1     44.2090      3.2006    -32.1642     31.4619
  22   8   1     40.1697      6.7030    -17.3010    -39.5476
  26   8   1     40.0654     10.6865     44.1072     -1.8082
   1   9   1     33.9813      0.7957    -32.9469      2.8013
   2   9   1     60.8886      0.6398     45.1755    -40.1991
   3   9   1     63.7083      0.6108     -0.1284    -60.7077
   5   9   1     45.0085      0.9588    -41.6121     -8.8810
   6   9   1     74.5196      0.6388     64.1702    -32.1583
   7   9   1     46.7898      0.8663     38.8464    -25.6823
   8   9   1     53.1802      0.8902     37.4891    -34.6173
   9   9   1     82.2236      0.6605    -18.3373    -77.8411
  10   9   1     26.6087      1.3811    -25.8707     -8.5788
  11   9   1     83.9301      0.6664    -75.7357    -31.3478
  13   9   1     34.0052      1.6015    -19.1646     28.0167
  15   9   1     43.6625      1.9866     42.0629     -4.8927
  16   9   1     56.7940      2.0981    -27.7058    -47.8782
  19   9   1     64.7411      3.0916    -35.7250     58.5202
  22   9   1     65.6820      3.2248    -64.3162    -11.6253
  23   9   1     89.2123      2.7178    -84.5082     20.9586
   1  10   1    102.4717      0.5804     98.7651     14.8974
   2  10   1     55.6919      0.8319    -52.8543      3.6543
   3  10   1     40.9320      0.8262    -29.8797    -26.8082
   4  10   1     58.1690      0.7739     33.0781    -41.5821
   6  10   1     45.8479      1.0299     36.7967    -26.2819
   8  10   1     52.3412      1.0667      2.0841     51.9772
   9  10   1     47.3653      1.0735     29.9139    -34.2585
  10  10   1     35.9005      1.1672     12.4682     31.8892
  11  10   1     38.9051      1.5494    -23.5989     28.9476
  14  10   1     39.3904      2.0494    -18.1525    -33.7011
  15  10   1     40.6872      2.1325     33.0833    -21.6269
  16  10   1     29.3290      5.1598     11.0407    -27.2541
  18  10   1     63.8895      2.2348     66.4205     -2.1386
  19  10   1     41.5612      5.5943     27.4710    -31.3228
   1  11   1     29.8532      1.8904      2.9124    -28.6510
   2  11   1     53.7070      0.8727    -49.4783    -17.2331
   4  11   1     72.8918      0.7518    -30.6131    -60.9161
   5  11   1     50.5351      0.9935     33.4390     37.5834
   6  11   1     32.7868      1.9006    -19.0838    -25.4052
   7  11   1     23.3781      3.1340    -22.5775      4.9587
   8  11   1     43.0078      1.3037    -12.1763    -36.5210
   9  11   1     36.9074      2.0559     23.0075     25.5993
  11  11   1     45.1457      1.3278    -26.3909     31.5885
  14  11   1     33.3125      5.1915    -29.1933     19.2031
  16  11   1     44.4077      2.0073     17.2152    -43.1673
  21  11   1     79.6721      2.2353    -74.2693     20.7168
   1  12   1     56.8488      1.0879    -52.0625     19.4563
   2  12   1     19.1816      3.1264     20.6833     11.7282
   4  12   1     34.5081      1.4377     17.0559    -29.8529
   6  12   1     64.2098      1.2881     13.3882    -59.7876
   8  12   1     46.0635      1.7016    -18.6083     40.1987
   9  12   1     32.2284      3.0456     -0.2437    -29.3232
  11  12   1     25.9893      2.3516     27.9255    -11.0421
  13  12   1     56.1640      1.4988     44.3781     32.0977
  15  12   1     44.6822      2.5949    -41.0116      7.8987
   1  13   1     23.5923      2.9390     27.1349     -1.7160
   4  13   1     26.9192      4.1237     24.6335    -11.4037
  12  13   1     48.7548      1.8707    -22.9585     43.3891
  14  13   1     90.5253      1.2397      4.3818    -89.4652
  15  13   1     58.9873      1.8551     55.6040    -13.7769
   5  14   1     46.1367      1.4291    -43.1354     -0.8038
   6  14   1     52.9449      2.1561     22.8107     50.0957
   8  14   1     72.8123      1.5626     14.8389    -68.1423
  10  14   1     85.6185      1.6330    -35.5099     74.2068
  13  14   1     54.6975      2.2740     52.8354     16.1714
  14  14   1     40.8386      3.6881      1.7633     38.5939
   1  15   1     52.4855      1.7062     48.0459     24.4200
   2  15   1     39.8697      1.6864     -6.5840    -41.7433
   6  15   1     40.2392      2.3773     27.3392     25.9001
   9  15   1     52.4301      3.8003    -30.4664     32.5562
  14  15   1     46.3825      3.4007    -36.0005     33.9818
   1  16   1     55.9753      1.8735     57.4474      6.4621
   3  16   1     42.5757      2.0932    -38.3565    -23.2463
  15  16   1     57.7050      5.0577     44.5854     16.4586
  17  16   1     55.6365      5.9301    -47.1460     25.0647
   5  17   1     63.3694      2.1627     42.4068    -46.1191
   6  17   1     72.6528      1.9202    -17.3479     68.3902
   7  17   1     72.8631      1.9940    -25.1798    -63.6735
   8  17   1     50.3596      5.7764    -40.2696     35.7374
   1  18   1     66.9322      2.4212    -63.5665     12.4761
   3  18   1     61.1817      2.6017      4.1746     60.8648
   6  18   1     46.0813      7.1101    -13.1957    -35.0935
  13  18   1     63.9765      6.0492     56.9890    -27.6700
   1  19   1     73.0402      3.4870      0.2071     71.2353
   7  19   1     72.9179      2.4392     54.2013     56.6825
   8  19   1     71.1924      3.4201    -12.6588     68.3944
   9  19   1     61.7206      3.1217    -42.1132     52.3500
  21  19   1     62.1395      7.5408      8.0731    -63.8891
   0  20   1     61.0120      5.9501     55.6811      0.0001
   8  20   1     52.1033      5.9362      3.8878    -52.7208
  17  20   1     70.5177      9.2020    -37.6168     54.2994
   0  21   1     66.7741      5.5795     -0.0001     70.5514
   3  22   1     72.7186      4.2662    -66.8941     27.8060
   7  23   1     85.4394      6.5503    -68.6133     44.7704
  19  27   1     53.4403     12.9641     16.2473      2.1869
   1   0   2     41.6507      0.6068    -42.8102      0.0000
   2   0   2     29.2548      0.3572    -30.4051      0.0000
   4   0   2     18.2688      0.8238     19.7541      0.0000
   6   0   2    101.5056      0.7461    -96.6789      0.0000
   7   0   2     20.0910      1.4994    -16.9423     -0.0001
   9   0   2     31.2422      1.2577     30.9508      0.0000
  10   0   2     17.8156      1.5330     18.8981      0.0000
  12   0   2     40.6763      1.6834     39.8644      0.0000
  13   0   2     82.5197      1.0269    -82.1128      0.0001
  14   0   2     93.8957      1.0795     92.2486      0.0000
  17   0   2     63.2789      1.8249     56.8878      0.0001
  18   0   2     42.3912      2.3620     44.9525      0.0000
   0   1   2      3.2386      0.9495      0.0000      3.9643
   1   1   2     19.0281      0.4063      1.8571    -20.6272
   2   1   2     28.5839      0.2901     17.2904     23.0557
   3   1   2     19.4124      0.4586     20.9230      1.1020
   4   1   2     71.1571      0.2849    -58.6037     48.4685
   5   1   2     54.1874      0.5780    -17.9272     54.0522
   6   1   2     94.1091      0.5712    -81.7441    -40.4442
   7   1   2     37.7315      0.8729    -18.6467    -30.3364
   8   1   2     41.8181      1.1838    -39.7773    -18.4334
   9   1   2     51.0233      0.6781      9.6090    -52.3279
  10   1   2    101.2945      0.4909    -89.6004     44.3001
  11   1   2     21.3687      1.4320    -20.2392      0.0444
  12   1   2     53.2494      0.7209    -32.3846     41.5914
  13   1   2     51.0732      1.0486     -8.3279     50.8586
  14   1   2     34.8538      1.4744     26.0289     25.0671
  16   1   2     26.7374      2.5279     24.5072     -9.2724
  17   1   2     45.7447      1.5591    -30.3711     28.7881
  18   1   2     68.6464      1.5134     65.2818     19.2646
  20   1   2     33.1762      6.5087    -28.9932      8.7620
  22   1   2     61.0388      2.3216     59.4571     -8.6949
   0   2   2     11.5271      0.5615    -13.4146      0.0000
   1   2   2     16.7786      0.6537      0.2695    -16.3970
   2   2   2     18.1755      0.5482     16.2669     -8.6030
   3   2   2     17.4061      0.5254     14.1761     10.5023
   4   2   2     23.3764      0.6119     20.6750    -13.0568
   5   2   2     22.7764      0.5883    -23.9489     -0.6987
   6   2   2     54.1844      0.4834     56.2289    -17.1021
   7   2   2     75.3210      0.7097     24.7145     75.1601
   8   2   2     22.3956      1.1594    -16.5329    -17.5737
   9   2   2     68.6649      0.8140     46.8945    -47.9167
  10   2   2     44.6375      0.7837     45.6751     10.0286
  11   2   2     25.3503      1.0699    -19.2840     18.2491
  12   2   2     31.8440      0.9716     26.5021     15.1883
  13   2   2     47.9821      0.8219    -32.7739    -35.9276
  14   2   2     67.3689      0.8310    -69.4361     -4.7316
  15   2   2     30.8937      1.4490      5.9504     29.3974
  16   2   2     31.9557      1.5504     30.6766     -8.1412
  17   2   2     45.5770      1.3576     34.9818    -28.6308
  20   2   2     49.3405      2.1686    -50.2959     -2.9901
  21   2   2     43.9959      5.4956    -12.2742     41.4312
  24   2   2     46.5476      5.6890     37.4189     10.1548
   0   3   2     11.9616      1.2699      0.0000    -13.9228
   1   3   2     22.9626      0.8500    -12.4532     17.6824
   2   3   2     54.1373      0.6969    -52.6797     33.5796
   3   3   2     28.6997      0.5324    -18.5089     22.2149
   4   3   2     38.2252      1.2921     20.7023     36.1840
   5   3   2     46.5238      0.4286    -36.2324     33.9349
   6   3   2     52.0587      0.4083     29.9979    -43.6873
   7   3   2     45.6878      0.6364    -41.4986     19.6169
   8   3   2     18.0572      1.0676     14.4236    -11.0877
   9   3   2     33.0579      0.8667    -17.3613     28.8563
  10   3   2     64.5689      0.7244     62.3653     22.1796
  11   3   2     37.2270      0.9798     -9.0373     36.3568
  13   3   2     67.3109      0.9280     12.9076    -66.9668
  14   3   2     31.4472      1.3808    -19.0042     24.3101
  15   3   2     49.4221      1.6207     19.6259     45.1997
  16   3   2     32.3802      3.9555     -8.1549    -24.3866
  17   3   2     67.7464      1.3127      5.3082    -69.6651
  18   3   2     54.9425      1.5015    -53.2916      2.8751
  20   3   2     40.4347      4.4445    -27.7895     19.9372
   1   4   2     27.6771      0.8586     -5.2465    -25.1281
   2   4   2     56.7009      0.3477     31.8433     48.4927
   3   4   2     28.0612      0.6541     -1.0312     29.6472
   4   4   2     48.9661      0.7417      3.7664    -49.1509
   5   4   2     41.5842      0.7998    -13.6040     44.1619
   6   4   2     10.6171      2.0533      7.5527     -4.8272
   7   4   2     35.4899      0.6531    -31.7721    -17.2402
   8   4   2     18.0246      1.8906     -2.0517     14.4019
   9   4   2     90.5777      0.4919      7.4788     89.4854
  11   4   2     50.5773      0.7755    -23.3483    -45.5366
  12   4   2     32.3568      1.1257    -23.7152     22.4530
  13   4   2     66.3053      0.8588    -43.4292     51.9309
  16   4   2     54.7400      1.7716     27.8234    -47.3486
  17   4   2     53.1706      1.8332     47.9962     17.9824
  22   4   2     60.5492      2.2607    -17.5717    -54.5932
   1   5   2     15.4425      1.4422     11.0428    -13.0283
   2   5   2     82.0100      0.4404    -71.3838    -42.1598
   3   5   2     44.8793      0.4436     33.2339    -33.2180
   4   5   2     20.4114      1.4483    -19.1290      4.0286
   5   5   2     39.4210      0.5823    -21.9584    -32.3533
   6   5   2     53.1126      0.5212     47.8631     17.1450
   7   5   2     51.9457      0.4328    -51.5018     -8.7449
   8   5   2     39.9094      0.6033    -31.8336    -23.6910
   9   5   2     26.8474      0.9722     16.7280    -19.7622
  11   5   2     72.5967      0.6170    -72.7847    -15.4571
  13   5   2     27.2363      1.8725    -16.0316     23.1004
  14   5   2     48.8875      1.2647     -6.7170    -47.9309
  15   5   2     75.9649      1.0424     18.1270    -73.6223
  17   5   2     33.6435      2.3251    -20.9743     30.3656
  18   5   2     42.3468      2.4981    -16.7135     38.8184
  19   5   2     52.4827      2.5391    -38.8172     33.1572
  20   5   2     33.0247      5.1985     32.7038    -20.1220
  22   5   2     51.8646      3.8299    -53.9875     -9.7086
   1   6   2     31.3449      0.6122      5.8039     29.3857
   2   6   2    114.6896      0.7366   -103.2153    -27.4938
   3   6   2     27.1365      0.6911     25.3378     -9.3594
   4   6   2     52.1223      0.6444     31.8123    -40.0460
   6   6   2     30.0476      0.8179      4.5166    -30.5910
   7   6   2     98.1071      0.4524     54.0239     78.9905
   8   6   2     51.0580      0.5260     51.8895     -0.4726
  10   6   2     92.4694      0.5748    -49.0433     76.3346
  11   6   2     21.6904      2.4059      1.8490     19.7843
  12   6   2     49.1814      0.7499    -48.2753     14.6898
  13   6   2     35.7215      2.4358     32.2226      8.2459
  14   6   2     45.0765      1.3622     32.1746    -29.8908
  15   6   2     29.4779      2.2707     -5.2582     31.7295
  16   6   2     49.0930      3.2300    -38.5849    -20.5205
  17   6   2     48.1388      2.3616      6.3116    -46.3353
  21   6   2     56.4411      2.5130    -29.9276     52.1768
   2   7   2     82.7186      0.5047    -84.3213    -12.9151
   3   7   2     23.8333      1.0224    -23.1801     -3.5585
   4   7   2     61.7210      0.5486    -52.0068    -31.2075
   5   7   2     20.4866      1.0994    -19.8930      7.8379
   6   7   2     43.2953      1.1217     -1.6235    -43.3498
   8   7   2     54.1600      0.6003     53.5933      5.7769
   9   7   2     28.0020      1.0503    -13.0964     22.4430
  12   7   2     31.1101      1.1938     23.2272    -20.7239
  15   7   2     60.3956      1.4248     57.9723     -4.7995
  16   7   2     38.6296      3.8974    -31.5049    -17.5205
  17   7   2     40.8722      4.0394     33.7428     -8.9431
  20   7   2     36.9246      8.4998    -18.1146     -3.4468
  22   7   2     68.4709      3.9338     68.1633     -7.7157
  24   7   2     58.8024      6.9158    -43.7399    -10.7023
   0   8   2    109.2228      0.6615   -107.3985     -0.0001
   2   8   2     27.7658      1.4556      9.5124     23.2531
   3   8   2     51.9159      0.6567    -51.2608    -14.3705
   4   8   2     61.0249      0.6610    -30.5967    -53.0129
   5   8   2     41.7802      0.8154    -11.0474    -37.6688
   6   8   2     23.8840      2.0174     -5.9653    -19.8979
   7   8   2     71.2634      0.8328     -9.7093     65.4741
   8   8   2     64.5872      0.7786    -59.9257      9.6001
   9   8   2     33.5881      1.0934     -3.9357    -32.1414
  11   8   2     31.0530      1.7738    -13.1634    -20.8830
  12   8   2     29.0455      1.4090      3.2101     27.0604
  14   8   2     41.6814      1.4544    -41.2143     -2.0965
  16   8   2     41.3313      2.5814     25.4062    -29.1922
  17   8   2     77.0268      1.6200     -8.7256    -72.9859
  18   8   2     49.2073      4.5802    -37.0381     26.8932
   0   9   2     54.6600      1.0333      0.0000     54.8769
   1   9   2     63.8764      0.7206     48.4156     41.9193
   2   9   2     83.7002      0.8103    -74.3749    -30.0594
   3   9   2     50.0432      0.7857     27.9465     38.1377
   4   9   2     74.7309      0.3816    -20.1253    -69.2303
   6   9   2     58.8920      0.7995     11.6826     57.6114
   7   9   2     58.6393      1.1884    -20.4374     51.6554
   8   9   2     51.5690      1.0668    -50.9073      0.0577
   9   9   2     26.7899      2.8185     19.7294     -7.3288
  11   9   2     23.9774      2.5382    -26.2465      3.9946
  13   9   2     34.0284      1.8144     11.7342    -31.0115
  14   9   2     59.1285      1.2674     -2.9297    -56.5497
  15   9   2     33.5377      2.4324     10.8123     30.6571
  17   9   2     47.7601      2.1767     12.1886    -42.9756
  20   9   2     51.6573      5.5917     41.2975    -27.6049
  21   9   2     46.0085      7.1460    -20.1017    -37.5990
   0  10   2     31.2821      3.8078    -33.6006     -0.0001
   1  10   2     65.1622      0.7680    -15.9200    -60.9847
   2  10   2     34.5847      0.8724     28.0439    -27.6846
   3  10   2     46.5006      0.7900    -26.5264    -39.5945
   5  10   2     31.1255      1.1766      1.3338     32.4171
   7  10   2     64.7010      0.9199     51.7267    -38.3594
   8  10   2     26.6810      4.0252     19.2006    -15.5455
   9  10   2     40.6863      1.4260     -8.7815     35.6294
  10  10   2     81.8118      0.7642    -11.1525     79.9801
  11  10   2     54.9111      1.0141     23.4737    -48.8109
  13  10   2     51.3029      1.3566     49.3499      2.3130
  15  10   2     44.4656      2.6000    -15.7653    -33.8176
  16  10   2     62.4018      1.5773    -61.2523     11.9103
  17  10   2     40.6135      3.4292    -30.5466     24.6754
  18  10   2     58.4051      2.1264    -54.8924    -16.6037
  20  10   2     41.8294      5.3226     14.4881    -27.4252
   0  11   2     47.4249      2.8504      0.0000     42.8346
   1  11   2     30.8340      0.9259     31.4206     -3.5398
   2  11   2     45.6228      1.0569     44.3446    -16.0740
   4  11   2     37.5173      1.3290      0.6922    -38.0987
   6  11   2     60.1498      1.0673     53.2421    -24.7705
   8  11   2     55.1374      1.4898     24.1554     46.5211
   9  11   2     31.9628      2.0744      4.6303    -34.3396
  11  11   2     59.5627      1.2739     32.0625    -50.8369
  12  11   2     51.3429      1.3027     49.1507     -8.1653
  13  11   2     51.7680      1.5231     21.7516     44.2690
  14  11   2     21.5728      4.3826     19.6293      9.7098
  15  11   2     50.1864      2.0877     20.7138    -44.5972
  17  11   2     55.2409      2.3231     35.1345     42.8188
  22  11   2     80.1897      4.2123    -75.0705     29.7129
  23  11   2     42.8810      8.7051     33.7609    -10.7513
   0  12   2     47.1946      2.6186     53.1155      0.0000
   1  12   2     41.9234      1.1235    -24.0698    -36.5628
   2  12   2     72.5420      0.9002    -72.0559      1.3560
   3  12   2     58.5047      1.3738    -45.4923    -34.8750
   7  12   2     72.1277      1.0744      7.1909     68.6024
   8  12   2     35.5412      2.7070     30.4355    -17.2574
   9  12   2     65.6306      1.3367    -25.0813    -59.3534
  13  12   2     54.8726      1.6892     34.9910    -39.1800
  14  12   2     55.3090      1.7092     46.7737     17.4299
  22  12   2     71.3372      7.8573     51.1507    -20.7317
   1  13   2     45.8621      1.2604     45.4440      7.0887
   4  13   2     49.7158      1.6832    -23.1388    -43.8126
   6  13   2    114.0224      1.0779    -88.6134     67.0211
   7  13   2     20.9985      4.2277      9.6973     -2.9302
   8  13   2     44.5960      2.3836    -12.3274     44.5099
   9  13   2     55.4365      2.0402    -17.4837     47.3567
  13  13   2     54.9569      1.9178     15.2086    -53.0843
  14  13   2     29.5189      3.6232     31.9431    -12.4854
  16  13   2     40.7018      3.8137     46.1820      3.7026
  18  13   2     34.6074      3.8020     39.8831      3.8153
  22  13   2     66.6174      3.9230     71.6601     22.5976
   0  14   2     48.4642      3.2092    -51.9049     -0.0001
   2  14   2     74.2639      1.1000     68.7723    -31.7616
   3  14   2     39.9630      2.7012    -28.3201     31.0545
   5  14   2     46.8285      3.8507     39.4186     -4.2185
   6  14   2     50.5707      2.2259     46.6661     15.7164
  13  14   2     42.1229      4.4939     13.0281    -33.5367
  14  14   2     29.2759      7.0005    -31.9875      6.6390
   1  15   2     44.3679      3.9811    -20.5858     35.5851
   2  15   2     34.9164      4.4478     33.3742     10.4792
   6  15   2     68.4548      2.3164     64.9861      2.9118
   7  15   2     69.0200      2.6583     -9.9306     63.1660
   8  15   2     60.9991      2.9304      8.8474     56.9713
  22  15   2     78.7300      5.9185    -73.1453     31.4089
   1  16   2     37.5740      4.9117    -29.8127      0.7176
   3  16   2     51.3894      2.8318    -22.6147    -44.8594
   7  16   2     67.8675      2.3154      8.8260    -68.4071
   9  16   2     46.7917      5.1711    -34.4369     35.7948
  17  16   2     67.4047      4.4258    -20.0249     66.3427
   1  17   2     62.8123      2.7079     -7.3849    -62.2439
   4  17   2     45.6028      6.1178    -43.5698     -7.1082
   7  17   2     48.6340      3.6726     18.3968    -46.9243
  15  17   2     37.4998      8.7782    -53.6695    -12.4565
  17  17   2     52.9897      4.3826    -13.3887     51.7356
   1  18   2     52.1349      5.3038    -33.0860     29.7150
   3  18   2     47.0191      4.9472    -18.4902     46.9409
   5  18   2     76.7826      2.6029     61.4620    -38.4741
  11  18   2     52.3904      6.0746     30.2500     38.7644
  12  18   2     45.4378      5.5228     49.0784     -5.6159
   1  19   2     64.1477      3.1751    -66.6020     24.7463
   2  20   2     56.4105      4.3450     55.3988      3.6158
   3  20   2     42.1706      5.3891     -5.9524     48.2531
   6  21   2     43.6062      6.4639     15.5647    -41.9728
   7  22   2     38.2551      6.5011    -14.3364    -50.0229
   5  24   2     74.5893      6.8877    -28.3977    -64.4205
   1   0   3     13.2231      0.9910      0.0000    -13.5759
   2   0   3     69.7811      0.7366      0.0000     70.5565
   3   0   3     26.3310      0.6605      0.0000     25.6907
   4   0   3     17.8915      0.9242      0.0000     18.9279
   7   0   3     62.7919      0.7318     -0.0001     77.7955
   8   0   3    106.1008      1.0453      0.0000    100.6770
   9   0   3    105.0215      1.1213      0.0000     94.4943
  14   0   3     23.6511      2.8944      0.0000    -25.2632
  15   0   3     44.0950      1.6875      0.0000     44.6661
  17   0   3     48.8944      1.9302      0.0001    -53.7489
  21   0   3     57.7436      3.3626      0.0000     57.2762
   1   1   3     40.6922      0.4415    -12.4964     39.4368
   2   1   3     99.8173      0.5127    -80.4808    -60.3317
   3   1   3     22.8024      0.6247     -4.2641    -21.3309
   4   1   3     22.5723      0.8874      1.3369    -23.8040
   5   1   3     46.0434      0.9287     31.7557    -36.3957
   6   1   3     19.7880      0.7018     19.1339      4.6092
   7   1   3     30.7213      0.7097    -14.8349     31.0707
   9   1   3     38.6745      0.9342     37.8262     -3.3367
  10   1   3     26.5622      1.3318     26.3038     -2.1476
  12   1   3     53.0535      3.0797     13.6805     62.0530
  13   1   3     20.7688      2.6007    -13.9996     15.9533
  14   1   3     55.2688      1.1136      8.4769    -53.0093
  16   1   3     71.6103      1.0937     -6.7684     72.1317
  18   1   3     62.1548      1.4965    -56.9961     22.0099
  19   1   3     41.0286      2.5097     20.4129     31.4510
  20   1   3     29.9340      4.7961    -31.8375      3.3068
  28   1   3     54.1602      8.3417     31.6002    -47.3579
   0   2   3     80.7978      0.4783    -81.6305      0.0000
   1   2   3     79.0406      0.3699    -78.1881     26.5516
   2   2   3     56.4626      0.9490    -19.9552    -57.7644
   3   2   3     35.7837      0.4934     25.3680    -24.1692
   4   2   3     18.5484      0.8359      4.5925    -18.4160
   7   2   3     49.0822      0.6825     24.0253     42.2817
   8   2   3     74.5586      0.6391     10.9592    -73.8972
   9   2   3     64.0125      0.9884    -46.2932     42.6439
  10   2   3     70.2398      0.9231    -25.5012     66.0901
  11   2   3     28.0246      1.3628     23.4179      8.3041
  12   2   3     60.0184      4.1540    -37.2941    -29.3764
  14   2   3     34.8193      1.3729      3.1097    -35.5058
  15   2   3     61.0682      0.8749    -62.4703     -4.6642
  16   2   3     23.9467      3.1235     -8.2916    -20.8910
  20   2   3     52.0738      2.2322     25.4606     50.8289
  21   2   3     48.1155      2.5664     17.0530     47.1302
  23   2   3     61.3746      2.7202    -36.7183     48.3913
   0   3   3     54.8212      0.5341      0.0000     58.6158
   1   3   3     13.4407      1.9008      6.6676    -13.5548
   2   3   3    102.3375      0.4629    -84.6978     59.7248
   3   3   3     17.3477      1.9797     -1.3393    -11.7736
   4   3   3     65.7024      0.5454    -54.0328    -39.1331
   5   3   3     31.2775      0.6365    -13.3789    -30.4424
   6   3   3     26.1369      0.7997     -1.3980    -27.8855
   7   3   3     28.2143      0.7036     28.5117     -4.2024
   8   3   3     48.2641      0.7840    -37.4965     31.6891
  10   3   3     21.9245      2.4780    -17.2848      1.3119
  11   3   3     38.6336      1.0275     33.2645    -21.8967
  12   3   3     37.1798      2.0587     25.3553    -23.7986
  13   3   3     22.9726      2.4292     18.6810    -18.0369
  14   3   3     46.6834      1.8036     12.7810     44.8334
  18   3   3     66.3892      1.6647     19.2496    -62.2653
  21   3   3     61.7206      2.0818     54.0206     32.8982
   0   4   3     71.7915      0.7106    -73.0670     -0.0001
   1   4   3     72.4873      0.5851     71.2745     11.5778
   2   4   3     57.1041      0.4652    -42.5637     41.4087
   3   4   3     64.1354      0.6637    -64.0105     -7.6527
   4   4   3     19.1424      1.0244     12.2621     13.5396
   5   4   3     51.2908      1.3495     38.4060    -36.2718
   6   4   3     61.8610      1.3698     23.3830     54.8522
   7   4   3     60.6943      0.6706    -55.1108     26.8517
   8   4   3     36.6471      0.6925     -1.2391    -37.7765
   9   4   3     36.9776      0.8113      2.4529     37.0282
  10   4   3     42.0437      0.9450    -36.3550    -19.5461
  12   4   3     48.4883      1.0027    -49.9883     -2.4618
  14   4   3     38.0480      1.5420    -22.9444     33.7224
  15   4   3     37.3810      2.7900     40.9748     -3.7769
  16   4   3     44.7602      2.0730    -35.5435    -28.3351
  17   4   3     79.0562      1.4614    -54.6252    -59.8241
  19   4   3     43.7139      2.2933     38.5036    -22.1057
  22   4   3     57.0924      2.7645      3.5491    -56.6413
   1   5   3     47.2964      0.7450     17.1023     41.7769
   3   5   3     25.0905      0.9817      9.6451     25.3025
   4   5   3     44.7427      0.8001     -6.3735    -43.4205
   5   5   3     40.2840      1.1522      8.0332     41.4074
   6   5   3     64.1888      0.9784     21.5365     62.2044
   7   5   3     95.2303      0.7973    -67.2124     68.8896
   8   5   3     56.0362      0.6517     41.3948     37.5821
   9   5   3     41.7628      0.7698     38.7963      8.2522
  10   5   3     39.5765      0.9716     37.7561      4.9160
  11   5   3     29.9677      1.5002     19.8614    -22.7217
  13   5   3     23.8815      1.3859      5.6930     25.0578
  14   5   3     36.5836      2.1972     -0.0302     35.2210
  15   5   3     54.0600      1.7844    -44.9182    -25.5231
  16   5   3     29.0718      4.4784    -25.5770     -6.1035
  17   5   3     43.3657      2.4686    -17.2387    -39.7552
  18   5   3     41.4870      2.6590    -34.0042     26.0530
  21   5   3     65.5645      4.6150    -56.3061    -25.6901
  23   5   3     70.0481      3.4604     59.0259    -31.0646
   1   6   3     24.7916      2.2055    -22.5260     -3.4365
   3   6   3     65.7686      0.5841     41.8784    -58.2427
   4   6   3     32.0949      1.0082     21.5596     22.5987
   5   6   3     46.4270      0.8898     34.0144    -33.9601
   6   6   3     49.2438      1.4966    -30.6670    -40.0843
   8   6   3     35.1460      1.7955     -1.1435     32.6641
   9   6   3     49.6852      0.9596    -47.5141    -10.9901
  10   6   3     48.2583      1.0390    -18.1048    -44.6972
  11   6   3     34.1716      1.0597     33.6317     -3.6743
  13   6   3     35.4323      1.8038     34.6181      9.5294
  14   6   3     39.7382      2.6862      9.5703    -32.1751
  16   6   3     63.6443      1.4972    -52.3598     33.6453
  18   6   3     43.8970      3.6243    -28.2315    -30.6907
   1   7   3     18.0721      2.0579    -13.4840     10.5011
   2   7   3     51.1201      1.4207     38.4875     29.7929
   3   7   3     15.0921      2.4231    -14.4592     -7.4685
   5   7   3     67.9553      0.7985    -40.8997    -53.6280
   7   7   3     38.4473      2.4054    -22.9460    -24.8334
   8   7   3     34.3616      1.1127     17.1892     34.2143
   9   7   3     84.0945      0.7694      7.9096    -84.2077
  10   7   3     27.7036      1.1316    -27.4763     -6.5307
  11   7   3     59.1651      0.7781     -0.1588    -59.0356
  12   7   3     26.0261      2.1910     19.0361     15.5070
  13   7   3     31.6153      1.8572    -24.0758     21.5321
  14   7   3     63.8895      1.1381      9.5654    -59.9225
  15   7   3     38.4940      2.4084      3.5166     36.1960
  16   7   3     50.7481      1.9124      5.9123     51.0614
  17   7   3     42.8121      3.6720    -28.0929     27.8093
  18   7   3     61.0441      4.1218     29.6666    -38.3391
  30   7   3     59.0999      9.1374     22.6493     61.3267
   0   8   3     56.5706      1.7365    -53.1987      0.0000
   3   8   3     40.8416      1.0307     29.7577    -32.0265
   6   8   3     58.1093      0.7669     22.7168     56.4303
   7   8   3     26.0428      3.1657      0.3569    -19.5999
   8   8   3     27.9198      2.5566      0.1923    -23.4221
   9   8   3     61.2421      0.8680    -49.0437    -38.5558
  10   8   3     42.2281      1.0057     20.8735     37.8589
  11   8   3     31.4148      1.3820      2.0199     31.4169
  12   8   3     21.2482      1.6566     18.4701    -14.6257
  13   8   3     64.2866      1.2750     44.1757    -43.7239
  14   8   3     37.2676      2.7064      3.1355     31.4980
  15   8   3     53.9950      1.2403    -12.4897    -50.2847
  21   8   3     56.9458      3.4850     -9.8213    -52.5880
   2   9   3     50.9449      1.2464     46.3509    -26.2922
   3   9   3     77.3368      3.0097    -51.1473     36.8824
   4   9   3     79.7733      0.9245    -34.0147    -68.2606
   5   9   3     71.9475      0.9883    -26.5553     65.8691
   6   9   3     27.4939      3.4471    -26.7765     -3.1765
   7   9   3     54.5344      1.4123     52.1056     11.9665
   8   9   3     23.9751      2.5583    -14.6179     18.8556
   9   9   3     33.7758      1.5058    -24.9432     19.7264
  10   9   3     26.3558      2.2837    -20.5949    -10.4218
  14   9   3     49.6128      1.5390     23.5389     40.7253
  16   9   3     22.3601      4.0015     16.6664    -14.9940
  18   9   3     55.8864      2.4405     57.2737     -1.3456
  20   9   3     44.5163      5.9001     20.1969     27.5795
  21   9   3     50.8449      6.5173     37.3439      7.8990
  23   9   3     69.5120      3.7018    -64.0053    -19.5509
   0  10   3     70.6106      1.2147     68.4790      0.0000
   1  10   3     43.1738      1.0772     42.1028    -12.0837
   3  10   3     64.5482      1.0075    -62.9221     19.9194
   4  10   3     60.1543      1.1142     24.7137    -48.5901
   5  10   3     37.3870      1.6842     39.6045     -0.6374
   6  10   3     38.0925      1.6611     31.6171    -20.3519
   7  10   3     61.7174      1.2489    -50.6871    -36.9049
  10  10   3     35.0119      3.6102     -8.8377    -29.2762
  12  10   3     41.9619      1.7934     26.8124    -31.5896
  13  10   3     35.8705      2.5308    -30.3721    -12.1356
  15  10   3     60.7011      1.4578     52.3743    -28.9423
  17  10   3     42.4300      4.2969    -32.5739     26.1114
  19  10   3     46.9197      3.6091     15.6244     37.4390
   0  11   3     74.0599      1.3662     -0.0001     74.2574
   2  11   3     78.7787      1.4764     77.5340      6.8092
   3  11   3     29.7616      1.9230     27.8452     -7.6396
   4  11   3     57.4070      1.3356     46.7703    -35.6209
   8  11   3     38.1851      2.0531     37.6056    -14.6927
   9  11   3     54.0741      3.1735     49.7635     -7.1382
  16  11   3     57.6523      2.1729     39.9573    -44.5563
  18  11   3     42.7216      4.7690      6.6784    -36.3920
  19  11   3     32.1509      4.8189     33.3658      8.2872
   1  12   3     36.9194      1.8527    -35.5813     15.7871
   4  12   3     48.7869      1.6056      3.7682     48.3093
   6  12   3     53.5418      1.9000     43.8756    -25.9062
   7  12   3     57.3826      1.7241     48.0141    -32.2387
   8  12   3     73.7400      1.2267     15.0467     72.2439
  11  12   3     68.7817      1.4934      6.9937     67.9873
  13  12   3     63.9900      1.9644     53.9268     25.0274
  15  12   3     48.6801      3.3426    -49.2102    -10.0718
  16  12   3     53.7516      2.3178     24.3533     46.4963
  18  12   3     74.7980      1.8106     35.0400    -65.2796
   0  13   3     52.4150      2.3655      0.0001    -51.9618
   1  13   3     44.3968      2.6890     29.5630    -33.1924
   2  13   3     28.3450      1.9872     32.9865     15.8864
   4  13   3     38.3112      2.2541    -39.6352    -18.8592
   6  13   3     57.1414      2.2756     -4.0622    -54.4271
   7  13   3     51.5518      1.8634     30.3617    -35.8353
   9  13   3     53.2569      2.0193    -41.6751     29.9947
  11  13   3     36.7243      4.5509     35.0605     22.3258
  12  13   3     69.0822      1.6303    -35.6999     56.2898
  13  13   3     43.6963      5.6688      8.5813    -30.1990
  14  13   3     36.3623      4.4336    -31.9063     -7.1623
  18  13   3     64.7953      3.7943     47.1268    -33.6936
   0  14   3     78.9361      1.8953     84.3594      0.0001
   1  14   3     40.2984      2.4956    -28.1875     28.3034
   3  14   3     67.7531      2.0491      7.6936     68.9633
   7  14   3     52.0580      2.1744      1.4513    -48.2517
   8  14   3     81.4650      1.6433    -24.3826    -74.3849
   9  14   3     29.3384      4.3208     28.3961     11.4024
  11  14   3     53.5714      6.7220     27.8489     38.8906
  12  14   3     73.7257      5.3735     51.0978    -16.3383
  14  14   3     67.1433      7.0497    -10.6553     58.3580
   5  15   3     34.2906      4.5298    -37.8327      1.4733
   6  15   3     54.6570      5.0170    -29.2844     44.0898
  14  15   3     47.9686      3.2963    -44.1811    -16.9318
  16  15   3     70.2525      2.7577     44.0661    -57.5640
  21  15   3     64.7999      8.9971     55.5402    -21.9454
   1  16   3     99.8439      1.7730     91.0323     35.2794
   3  16   3     56.5242      3.2711    -27.2769     51.0256
   6  16   3     31.1003      4.9703    -31.5744    -13.1654
   7  16   3     34.6453      3.8603    -27.9310    -27.7767
   5  17   3     63.5931      7.7078     55.4953      0.3640
  21  17   3     68.8047      6.4311    -50.5915    -46.3021
   3  18   3     55.0856      6.0266     46.3175     19.2930
   6  18   3     62.4100      2.9994    -43.4307    -49.1070
  10  18   3     48.8032      7.8410    -10.6086    -40.2733
   7  19   3     77.0013      4.4962     49.0021    -45.8390
  14  19   3     57.8882      5.4073      3.5976    -65.2357
  10  20   3     77.9326      5.0047    -17.1362     74.2585
   2  21   3     44.3682      6.8496    -40.8057    -12.1140
   3  22   3     68.0452      5.3676    -38.4044    -47.8528
   8  31   3     53.1882     17.6478     -3.1114     13.3491
   1   0   4     25.7659      1.4603    -25.4803      0.0000
   2   0   4    111.3420      0.7779   -108.0702      0.0000
   4   0   4     77.2355      0.7305     73.4462      0.0000
   5   0   4     55.5473      0.7761     55.9493      0.0000
   6   0   4     38.4563      0.8861    -39.3996      0.0000
   8   0   4     35.7975      1.7743     38.7678     -0.0001
   9   0   4     11.2731      3.0436      5.9397      0.0000
  11   0   4     30.9443      3.1501     29.7471      0.0000
  13   0   4     23.9360      3.8279    -17.1531      0.0000
  14   0   4     31.7927      3.1217     28.9234      0.0000
  16   0   4     60.9498     10.9915    -68.5555      0.0000
  23   0   4     49.9967      6.3514    -52.2236      0.0001
  24   0   4     62.4782      5.0551    -55.6742      0.0001
   0   1   4     29.9782      1.5898      0.0000     31.4480
   2   1   4     82.1099      0.5578     49.0665     61.9164
   3   1   4     29.9440      1.0439    -16.1759     23.4099
   4   1   4     43.8975      0.7757     41.0296     -9.7496
   5   1   4     80.8566      0.7340    -46.1412     63.6182
   6   1   4     21.9942      1.1410    -17.8296    -11.4978
   8   1   4     87.6782      0.5808     86.4817     36.0991
   9   1   4     20.8390      1.9118     -5.5154    -17.5432
  13   1   4     55.4672      2.0748     27.6932     44.7335
  14   1   4     47.1871      1.8218    -12.0615     46.8982
  18   1   4     37.2866      2.5166    -30.6834    -26.8081
  20   1   4     67.0974      1.9187    -57.5898     33.1688
   0   2   4     78.9535      1.0359    -75.4916      0.0000
   1   2   4     50.6903      0.7639    -13.4494    -48.1307
   2   2   4     59.9242      0.5923     50.0113     32.6825
   3   2   4     16.1095      1.2146     -2.5830     16.0269
   4   2   4     16.4075      1.7266    -13.1304     -6.4924
   5   2   4     21.7808      0.8659      7.8229    -20.8394
   6   2   4     33.5478      0.8505     30.4365     15.0974
   7   2   4     42.3949      1.3841    -30.1116     28.6691
   8   2   4     34.8751      0.9196    -33.8736      4.3520
   9   2   4     52.2109      0.9086    -32.7824    -41.4420
  10   2   4     38.5720      1.0541     15.0117    -35.7130
  13   2   4     45.6160      1.6453    -43.1497    -16.4082
  14   2   4     41.8602      3.3836    -25.6165     23.5591
  15   2   4     30.5946      3.5276    -12.6335     24.4889
  19   2   4     39.1558      4.2104     21.5383     35.3693
  20   2   4     54.0649      2.3162     31.7273    -43.6675
  22   2   4     50.4142      3.2217    -22.7521    -47.4872
  23   2   4     61.2731      4.4095     -1.6227    -51.5977
   1   3   4     55.5701      1.0354     43.3544     36.3398
   2   3   4     43.9652      1.0291     38.8420    -21.2318
   4   3   4     19.8153      1.1854    -13.3786    -13.0219
   5   3   4    103.1788      0.6502    -73.6144    -72.6632
   6   3   4     43.6710      1.2678    -27.1598     31.4922
   7   3   4     40.9259      1.0414    -41.3024     11.8740
   8   3   4     57.9282      0.9753    -51.5336     24.4678
   9   3   4     63.5388      0.8694    -14.6551    -60.7573
  10   3   4     12.3947      2.9105     -0.2614     -5.5916
  11   3   4     26.2447      2.0220    -20.7505    -11.7591
  12   3   4     37.0817      1.9463    -27.2293     16.7059
  13   3   4     29.7297      2.0123    -20.8066    -23.8570
  15   3   4     44.9217      1.7544      5.4869     47.9908
  17   3   4     45.0584      6.8990    -60.2008    -31.4601
  19   3   4     63.1082      1.6945    -47.6031     39.1319
  23   3   4     49.0209      3.2666    -25.1488     43.3978
  27   3   4     72.5160      5.6887     14.7693    -62.9967
   0   4   4     43.8002      1.6926    -42.4674      0.0000
   1   4   4     29.2648      1.3539     26.8575    -12.9669
   3   4   4     19.5669      1.1435     19.8018      1.5505
   4   4   4     43.0507      1.3168     12.5145    -41.3134
   5   4   4     88.7582      0.7546     35.8588     79.6320
   6   4   4     63.8893      0.8430     22.1338    -56.0300
   7   4   4     51.7349      0.6877      9.2949    -52.7541
   8   4   4     43.5476      0.9259     32.1571     29.5657
  10   4   4     22.5029      2.5587     19.4752      2.4084
  11   4   4     28.6989      1.4381     11.9451     24.7694
  15   4   4     61.8346      2.2459     21.4334    -62.3145
  17   4   4     60.2638      2.2366      2.3414     63.9491
  21   4   4     68.7330      3.0728    -37.0621    -52.3752
  23   4   4     43.7003      7.1660    -38.5989     24.5619
   0   5   4     44.7800      1.4494      0.0000    -46.1916
   2   5   4     44.4382      1.4265     36.7420     22.0376
   3   5   4     51.6545      0.7265    -49.5131     15.9095
   4   5   4     23.1559      1.2518    -23.7025    -10.0808
   5   5   4    108.5368      0.7954    -87.8641     68.2611
   6   5   4     25.0277      1.7318      7.1698    -25.3894
   7   5   4     52.2148      1.8755    -28.9705    -43.3722
   9   5   4     33.6909      1.3876     -4.8175     33.2161
  11   5   4     24.1775      2.1164    -22.9441      5.2883
  13   5   4     23.0958      3.8121     23.6872      1.4554
  15   5   4     61.7116      2.3508     53.9524    -29.5180
  20   5   4     48.8079      4.1320     43.3209      7.3806
  22   5   4     57.7401      2.9198    -52.8323    -32.5504
  24   5   4     54.6987      4.0003     54.4594    -11.0773
   0   6   4    116.3960      1.4018    113.7252      0.0000
   2   6   4     73.1705      1.1793    -59.2295     37.2333
   3   6   4     57.7520      0.9643    -30.5859     52.4485
   4   6   4     66.6795      0.8197     14.3815    -71.0316
   5   6   4     26.6066      1.5047    -25.5789     -3.5331
   6   6   4     19.0353      1.8397     -5.1313    -19.8516
   7   6   4     26.0705      2.3494    -27.3743     -2.0932
   8   6   4     52.0405      2.0470     15.1541     51.7717
   9   6   4     36.2412      1.3358    -36.0535      2.8546
  10   6   4     35.3050      1.4965    -30.6845    -17.6273
  11   6   4     23.7539      3.8349    -21.0433    -10.5533
  16   6   4     50.9921      2.1590    -46.9212    -21.0191
   1   7   4     79.1913      1.4134     72.2945     25.5500
   2   7   4     62.4928      1.7895     20.5123    -58.6135
   3   7   4     35.8080      1.3034     20.1891     30.2207
   4   7   4     28.0743      1.3927     19.5516    -19.6087
   5   7   4     44.1947      0.9964    -41.1006    -18.0293
   6   7   4     51.8930      2.9383    -35.0130     29.5675
   7   7   4     37.6832      2.2703     31.9119     26.9343
   8   7   4     67.5637      1.4840     60.2484    -30.1635
  10   7   4     34.4966      2.1632     26.1507    -21.6923
  11   7   4     77.4732      1.0642    -76.2754      2.7547
  12   7   4     32.2805      3.0129    -28.2995      1.7243
  13   7   4     40.8443      1.8976    -19.2475     34.4941
  14   7   4     77.9372      1.5679    -19.1274    -72.7383
  15   7   4     28.7187      5.2720     28.6929    -15.4960
  17   7   4     44.6960      2.3834    -47.5313     -0.5321
  20   7   4     59.5654      4.1040    -46.5091    -35.5412
  23   7   4     57.2338      4.7660    -53.8597      4.3708
   1   8   4     21.2510      2.6751     22.6063     -6.7010
   2   8   4     74.9825      1.8932     50.6665    -43.2480
   3   8   4     28.3558      2.2181    -24.4053    -16.1182
   4   8   4     65.7836      0.8633    -53.9146    -39.3376
   6   8   4     38.9882      1.2070    -17.2526    -36.0858
   7   8   4    105.9391      2.0511     88.1524     21.0353
   8   8   4     70.1777      2.4740    -18.2520     64.4490
   9   8   4    102.0914      2.1887     44.6970    -75.1690
  11   8   4     78.7942      1.5285     10.0387     76.4515
  13   8   4     36.8461      2.9200     38.0497    -10.3010
  14   8   4     36.6259      3.0475    -22.4942    -29.0373
  18   8   4     44.4808      3.4281    -20.9066    -39.5853
  22   8   4     36.5205      6.4261    -30.1391     17.0479
   2   9   4     25.8254      3.9259     12.6907    -15.5739
   3   9   4     38.5600      3.0568    -29.0805     10.5245
   4   9   4     63.8012      0.9205    -41.4320    -51.0838
   6   9   4     49.5238      1.5397     20.3204    -41.5199
   7   9   4     68.5673      1.1660     16.9281    -65.0201
  12   9   4     31.7706      3.0624    -18.0397     30.4491
  13   9   4     59.4586      1.6574     29.5741    -48.9135
  15   9   4     93.1806      1.3210     56.1382     74.0901
  16   9   4     23.4646      4.0711    -18.1756    -24.5406
  17   9   4     47.4370      2.1694     53.3150      1.0486
   0  10   4     74.0741      3.1250     77.5950      0.0000
   1  10   4     45.5252      1.9609    -27.8155    -36.6521
   3  10   4     70.0008      1.8920    -61.1591     34.8742
   4  10   4     31.4125      1.9351    -20.3906    -23.5812
   5  10   4     53.9256      1.2661    -41.9498     33.3593
   6  10   4     42.8231      1.6006    -17.1601    -39.8297
   7  10   4     84.5297      1.0179     14.8057    -82.9049
   9  10   4     60.7576      1.9700     22.4301     56.4608
  11  10   4     40.9691      3.4550    -12.8299    -41.1312
  12  10   4     42.1441      4.6568     26.7353     -6.7917
   1  11   4     62.1271      1.5577     59.3930     -6.8891
   3  11   4     46.3272      3.7242     32.4821     29.0229
   6  11   4     42.5457      1.8909    -34.2912     25.4046
  13  11   4     54.8306      1.9926     35.5337     42.2970
  14  11   4     69.0813      1.8278    -11.1552    -63.4046
  15  11   4     68.3742      1.7124      8.9112    -64.6640
  16  11   4     56.7540      2.3322     49.2132    -22.8073
  20  11   4     42.8540      5.5998     33.7492    -28.2367
   0  12   4     91.4730      2.1134     88.0606      0.0000
   7  12   4     56.7047      2.1620     33.2721     46.3477
   9  12   4     30.4404      4.1712      8.6385    -36.4197
  12  12   4     32.6132      3.1372    -16.5649     30.2959
  13  12   4     30.5027      2.8580     32.5387    -10.7343
  20  12   4     40.5781      6.7777    -31.0008    -20.6263
   4  13   4     41.4692      3.6646     31.6375     22.5141
   8  13   4     61.2673      2.3185     60.2143      6.0645
   9  13   4     37.1020      3.4672    -29.4554     27.8756
  20  13   4     72.5196      3.2742    -76.0507      3.5649
   0  14   4     55.6126      2.7032    -56.7546     -0.0001
   2  14   4     42.8238      5.1920     46.1180    -11.1692
   4  14   4     57.3571      2.2651    -43.6518     39.3104
   7  14   4     36.4033      7.4504    -22.5247     25.6445
  15  14   4     51.5490      4.5354     28.9139     39.1523
  16  14   4     76.3081      2.6581     72.6922     20.5191
   2  15   4     33.0596      4.5999    -48.8980      0.9493
   4  15   4     61.1934      2.9869    -47.0636     45.1975
   5  15   4     61.9543      2.6276     45.9718    -41.4885
   8  15   4     71.5663      2.4667    -40.1310     62.3746
  15  15   4     64.1568      5.3847    -43.0243     21.4742
  16  15   4     40.6178     13.2912    -15.7322      7.4493
   9  16   4     55.4239      4.6862     18.0115     56.2504
  11  16   4     64.1405      3.5852     21.5079    -63.6749
   1  17   4     83.1986      3.1564    -83.6123    -17.5431
   2  17   4     71.1141      6.6166    -61.3337     31.0422
  13  17   4     37.9940      5.9790    -20.8793     50.0939
   6  18   4     57.9172      6.4972    -52.2096     23.4349
   7  18   4     75.4026      4.0422    -23.6919     69.2139
   9  18   4     37.3778      5.7769    -16.6859    -34.4009
   8  21   4     77.4370      7.4943    -69.1996    -19.2653
   3   0   5     23.5756      2.0208      0.0000     19.2720
   4   0   5     58.5513      2.5402      0.0000    -62.8246
   5   0   5     65.8246      1.0646      0.0000     64.0784
   6   0   5    140.6896      0.9413      0.0000   -131.0670
   7   0   5     76.7626      1.0803      0.0000     72.3299
  13   0   5     41.1311      4.6998      0.0000    -35.0003
  14   0   5     30.9369      5.0689      0.0001    -31.6625
  22   0   5     66.0285      4.5848     -0.0001     66.1210
   1   1   5     47.7017      1.2660     45.6913      0.3692
   2   1   5     36.1957      1.0594     11.0710     31.5132
   3   1   5     55.9269      0.8409    -54.7967      3.7031
   4   1   5     31.0143      1.7871    -10.1436     29.8174
   5   1   5     87.0082      0.9089    -77.4595     26.0931
   6   1   5     76.8313      1.1718    -41.1055    -63.8562
   8   1   5     46.0527      1.2723    -45.2726      3.0690
  10   1   5     30.5977      1.4137     14.3651    -29.7948
  11   1   5     26.0503      3.6851    -26.5351     13.6468
  14   1   5     72.9722      2.1387     20.7205    -58.0696
  15   1   5     44.2238      3.0433     38.7196     13.4485
  18   1   5     63.0620      4.0407    -26.5720    -54.4632
   0   2   5     39.5884      2.6315    -35.8802      0.0001
   1   2   5    117.7503      1.1464    -91.2236    -59.6244
   2   2   5     73.0400      0.8437    -17.9121     69.6090
   3   2   5     53.5233      1.2948      1.9296     51.8912
   5   2   5     50.0687      1.1570    -48.2134     -0.8862
   6   2   5     24.3481      3.3012    -10.1981     21.8449
   7   2   5     30.9425      1.1395     22.9222     18.4445
   8   2   5     33.1241      1.3282      9.7977     27.7549
   9   2   5     83.2905      1.4830    -32.6652     73.6080
  10   2   5     30.3509      1.9670    -19.0861     18.8134
  12   2   5     44.2848      1.6371    -43.0102     10.8492
  14   2   5     39.1089      3.4783    -30.2693     14.3034
  15   2   5     36.7099      2.8102    -25.2682     22.7208
  22   2   5     56.2472      3.7389     -9.3040    -58.7632
   0   3   5     30.4680      2.8754      0.0000    -32.1752
   1   3   5     84.3043      1.0762     74.1785     32.2789
   2   3   5     56.5678      0.9598    -11.0898    -51.5949
   4   3   5     51.2262      1.0965     12.9186    -48.4890
   5   3   5     96.3773      0.9794    -81.9192    -44.0979
   6   3   5     28.8584      1.7727     16.7058     24.3334
   7   3   5     69.3215      0.8876     52.9712     41.3546
  10   3   5     40.5408      1.4837     37.2100     14.8079
  11   3   5     36.5362      1.4759    -27.1989    -24.0017
  12   3   5     24.1154      3.2459     20.8879      0.4657
  15   3   5     46.3949      2.1681     18.7825    -46.9036
  17   3   5     51.5059      2.6967    -46.9712    -13.0168
  18   3   5     56.5410      5.8361    -38.6496     17.2649
  22   3   5     45.8992      6.3948    -31.6570     37.3378
  23   3   5     62.0707      3.7022    -65.8835     -6.6006
   0   4   5     46.5322      1.7539    -49.2802      0.0000
   1   4   5     97.8431      0.9202     93.5162     18.7528
   3   4   5     81.7765      1.1515    -78.5140    -17.0037
   4   4   5     64.1943      2.7538    -40.7156    -43.6869
   6   4   5     23.7202      1.9184     -2.5237    -25.2525
   7   4   5     42.7101      1.2108     44.6170      4.4049
   9   4   5     48.4364      1.1721     47.1030    -13.2966
  10   4   5     41.9574      1.2954    -30.9924     23.9066
  11   4   5     34.0791      1.7613    -20.2293     30.8244
  12   4   5     49.3231      1.5009    -40.4056    -29.9124
  15   4   5     47.2682      2.5136     30.7240    -32.5272
  17   4   5     56.1102      2.5872    -54.0887    -12.9154
  23   4   5     70.4016      5.2849     51.4236     33.7771
   0   5   5     56.0348      1.6244      0.0000     57.7982
   2   5   5     33.3838      3.2199    -29.6999     -7.9495
   3   5   5     33.1559      4.3625    -31.9253     12.2882
   4   5   5     50.5719      1.0357    -51.7350     -3.0300
   7   5   5     51.8312      1.4786    -35.9617    -37.8030
   9   5   5     47.2297      1.1805     25.9289    -42.6861
  10   5   5     27.9029      2.3064     20.9851     20.4035
  11   5   5     36.5841      1.5513     35.9104    -11.0404
  16   5   5     45.4071      2.8433     -1.4245    -45.7679
  17   5   5     43.0303      3.1369     30.0037     33.1782
  20   5   5     57.2101      4.6713     10.3473    -56.1140
   1   6   5     59.7306      2.2521    -56.1613    -12.4336
   3   6   5     40.9325      3.6042      8.6580    -35.8602
   4   6   5     51.2338      1.0618      0.1625     54.0687
   5   6   5     53.5221      1.1214    -33.9260    -42.5757
   6   6   5     69.8469      1.1042    -49.1984    -49.5107
   7   6   5     24.0692      2.5152     22.4410     -3.5696
   8   6   5     43.8290      3.1137     -0.0950     44.4021
  12   6   5     35.9362      1.7798     -8.4708     32.6940
  13   6   5     28.1756      3.3290     25.6413      2.2913
  15   6   5     30.1761      4.4762     22.8051     -5.6373
  16   6   5     62.4623      2.4580     -0.8222     63.7741
  17   6   5     43.8779      5.0852      1.4184    -40.8738
  18   6   5     41.7503      3.0238    -43.9337    -22.7272
  19   6   5     45.5166      6.7411    -42.9520    -30.7332
   0   7   5     64.5454      3.2099      0.0001    -64.4329
   1   7   5     48.6487      2.2907    -15.7583     45.5749
   3   7   5     61.6558      1.9085     11.8293     55.4524
   4   7   5     37.6923      1.5159    -23.0890     27.0514
   5   7   5     33.6870      1.5448    -10.2863     33.8002
   8   7   5     29.3636      3.1435     23.3018     22.4979
  14   7   5     72.9602      1.5368     18.8722    -74.1381
  16   7   5     41.3895      3.7224     -6.5033     38.0912
  28   7   5     57.9552     10.3807    -11.2605    -71.6534
   2   8   5     30.2301      3.7775     24.6752    -13.9915
   5   8   5     46.7241      1.4412    -42.5435      0.1064
   6   8   5     42.4886      1.8913      9.7568     44.0799
   8   8   5     61.1003      2.2046     -7.0944    -58.7649
  10   8   5     35.4956      4.2313      7.9598     27.4954
  13   8   5     50.4499      2.2898     43.8233    -23.7035
  15   8   5     35.1834      5.5065     -4.2211    -37.8742
  16   8   5     48.0899      2.4695     -9.5782    -46.3414
  24   8   5     67.2014      7.4115     44.1476     22.5805
   4   9   5     33.2944      2.4345     33.9299     -1.1096
   5   9   5     46.6648      1.6108     38.8265    -25.3341
   6   9   5     37.0867      2.6708     25.3126     21.8115
   7   9   5     36.5374      2.1105     32.3057     -8.1614
   9   9   5     47.3009      2.5790    -29.3300    -32.7280
  15   9   5     57.0034      2.3895    -56.5471      0.5498
  17   9   5     56.1021      4.8193     29.8493     36.2428
  21   9   5     53.4335      5.6906     52.8385     -5.0382
   1  10   5     51.6604      3.2440     47.9112    -17.1348
   3  10   5     53.7893      3.7298    -24.2814    -46.8674
   4  10   5     58.3045      1.4668     10.0800     59.3482
   6  10   5     36.2140      2.0590     22.6660     28.7712
   7  10   5     19.6454      2.9503    -22.1356      4.5888
   8  10   5     36.4010      2.4530     34.8912    -19.6657
  15  10   5     47.7039      3.9510     51.1321      7.6399
  17  10   5     65.7335      4.2250    -49.4763     36.5723
   1  11   5     47.4109      3.4492    -44.9381    -28.3910
   2  11   5     38.2804      3.4096     40.0308    -13.7657
   5  11   5     62.2466      1.5836     63.1844     10.4992
   7  11   5     46.5204      2.5928    -37.3262    -27.9298
   8  11   5     42.4302      2.6765      8.2356     41.9985
   9  11   5     43.1423      2.2201     28.6967     30.6457
  10  11   5     84.3163      4.4166    -58.7193     37.2680
  14  11   5     72.9255      3.2757     29.6974     63.5272
  18  11   5     45.3476      4.5808     36.8260     27.9632
  21  11   5     65.5175      4.4746    -53.5833     40.2119
   1  12   5     70.3525      3.6996    -53.7188     37.6839
   6  12   5     74.2333      1.6975     69.9974    -35.1821
  10  12   5    121.3706      3.3814     -5.3599   -109.8700
  16  12   5     38.3149      6.3420     42.2351      8.1688
  18  12   5     53.6624      4.5505     52.3115      5.6397
  20  12   5     43.7066      5.9953    -14.2191     44.5083
   1  13   5     53.3819      2.9073    -51.4730      5.2954
   2  13   5     70.3094      4.2996    -39.5116     63.6039
   7  13   5     35.5955      3.9924    -19.1935     28.4760
  14  13   5     75.4680      4.3809    -30.5952    -72.4264
  15  13   5     42.9011      4.3427    -37.8104     -5.2762
  18  13   5     43.7570      7.5581    -10.2387    -40.3505
   2  14   5     32.7670      5.6079     36.2619     -3.3460
   6  14   5    115.2900      1.7573      1.6201    116.7405
   8  14   5     62.0351      2.0325      2.4786    -63.7076
  14  14   5     53.5577      3.4723      7.8463     56.4461
  16  14   5     62.3559      3.6179      5.6208    -61.3355
  17  14   5     39.3567      6.9258     20.6455     33.5506
   1  15   5     55.5301      5.6001    -21.0157    -43.8060
   7  15   5     40.1623      5.5114    -25.5402    -41.9504
  14  15   5     72.0035      3.0427    -16.8290     71.3108
  15  15   5     61.0965      3.9091    -61.9448      9.5137
   0  16   5     52.8742      5.9343     46.9913      0.0001
   1  16   5     62.3471      3.5411     53.3595     23.7628
  10  16   5     70.2388      3.4943     -2.8086    -74.0371
  15  16   5     59.3015      5.7596     35.2401     51.0111
   1  17   5     39.3185      4.6533    -44.5410      5.5979
   9  17   5     55.6513      9.2823     62.4816    -18.5748
   6  18   5     50.9635      5.9722    -55.2125     -4.8259
  12  19   5     60.5328      6.6710      1.1628     56.6087
   5  21   5     64.2375      9.1310    -17.8157    -36.5982
   2   0   6     70.8581      2.0370    -67.6421      0.0000
   3   0   6     67.3182      1.7444    -62.9406      0.0000
   4   0   6     45.9527      1.9743     41.1386      0.0000
   6   0   6     41.1692      2.2754    -37.2440      0.0000
   7   0   6     58.0672      3.0811     53.4482     -0.0001
   8   0   6     24.1873      2.8697     25.4351      0.0001
  15   0   6     49.7165      5.3446    -51.5819      0.0000
  16   0   6     99.1809      3.5718    -91.8167      0.0000
   3   1   6     46.0814      1.5285    -30.9685     30.3723
   4   1   6     24.5806      2.6470    -19.2475     12.2300
   6   1   6     64.6755      1.3918    -59.8914     -1.4852
   9   1   6     58.2276      1.5990    -38.1528    -46.4020
  10   1   6     40.7363      2.3302    -14.3594     34.4729
  13   1   6     50.4834      4.5237      8.4716     57.3817
   0   2   6    124.3178      2.2145   -128.7784      0.0000
   1   2   6     43.3096      3.2881    -38.6175     -1.4311
   2   2   6     48.1328      2.1293     26.0176    -35.2299
   4   2   6     32.2392      2.9941    -31.4032      0.2478
   5   2   6     28.6824      1.6306      5.3859    -29.5108
   8   2   6     55.2714      3.1930    -11.5785    -51.4581
   9   2   6     85.3984      1.3896     35.9784    -81.4642
  10   2   6     44.3415      2.8356     35.0821    -19.6048
  11   2   6     39.4601      3.2041     10.7178     36.6812
  13   2   6     39.5549      2.4432    -31.8846    -24.9340
  15   2   6     47.6552      2.9853     50.1663     -1.5900
  18   2   6     41.3164      5.1443    -42.4770      3.2151
  19   2   6     47.5204      5.5116    -49.2959     -5.4146
   1   3   6     68.6146      1.9600    -57.8349     27.7144
   2   3   6     60.2282      1.7739     55.6915      7.5387
   3   3   6     68.2159      1.2817     37.4488     55.1009
   4   3   6     36.0992      2.9177     -5.7489     37.2327
   7   3   6     77.5359      1.5430    -72.4873     12.7772
   8   3   6     22.9958      2.4534     14.6166     20.2509
  10   3   6     31.1938      2.4564    -25.1868    -24.5200
  12   3   6     37.1549      2.0241    -27.4007    -18.0147
  13   3   6     43.0986      2.0289     16.3410    -42.1745
  15   3   6     41.3991      3.4874      8.0748     41.0125
  18   3   6     33.7150      4.3844     34.6647     -6.3545
   2   4   6     34.2584      2.3168     33.5155      1.0832
   5   4   6     53.5057      1.5511    -45.9931     20.2554
   6   4   6     50.1089      1.9562     40.6846     26.5963
   7   4   6    100.7579      1.3975    -12.0818    -98.3569
   9   4   6     39.0586      1.7181    -35.2919     17.8351
  11   4   6     50.2300      2.0743    -39.9594    -31.0632
  12   4   6     38.8500      2.6315     -7.9018     36.8982
  13   4   6     17.3733      5.0037     12.7717     23.0977
  14   4   6     52.7141      2.3775    -46.6607      2.4931
  15   4   6     47.2469      2.8996     25.4942    -40.8025
  16   4   6     40.1773      4.3778    -17.9779    -32.2784
  21   4   6     56.9581      5.8861     -1.6903    -55.8043
   0   5   6     89.0801      2.0896      0.0000    -91.3418
   2   5   6     45.0619      4.6290     29.2799    -36.0001
   3   5   6     49.4379      4.1952     47.2840     -0.6504
   5   5   6     16.8212      3.2400     26.3033    -10.9133
   6   5   6     45.8356      4.7982     26.7927     37.0598
   7   5   6     56.6868      4.3737    -49.0797    -14.9944
   8   5   6     30.8685      2.1819     27.0463     -9.7153
   9   5   6     40.8311      2.9486    -38.7699    -19.3545
  12   5   6     32.8043      2.4294     15.0697    -28.8225
  13   5   6     65.2360      1.7858    -44.4865     48.9986
  14   5   6     45.0928      2.3026    -20.2777    -36.3907
  15   5   6     75.2797      1.7820    -57.2341    -43.1500
  16   5   6     42.1190      3.3213     15.4888     38.4305
  22   5   6     54.4545      7.4819    -52.8336    -12.0858
   2   6   6     89.4607      2.0216    -56.0138    -68.5034
   4   6   6     34.4023      2.1509      8.1305    -34.1380
   5   6   6     44.7330      1.8228     45.4026     10.6256
   8   6   6     37.9600      6.9398     39.7267      4.2387
   9   6   6     59.1944      3.3449      9.9971    -58.8216
  11   6   6     45.5835      2.1097     27.8357     36.1736
  12   6   6     30.1449      4.0612     13.5501     22.7110
  13   6   6     33.6970      2.3483     36.9923     13.3411
  14   6   6     61.2310      1.7845     61.1610     -4.2197
  16   6   6     60.6319      2.3853     -3.7894    -63.1876
  21   6   6     57.9964      5.6688    -40.9379    -32.8840
   1   7   6     68.9417      2.2360    -55.3988    -36.5826
   5   7   6     32.8566      3.1546     14.3578     21.0882
   6   7   6     44.9948      1.9041    -43.3084    -13.1410
   7   7   6     43.0404      2.1200    -17.7258    -38.8574
   8   7   6     41.7510      2.0695     39.0651    -10.1256
  10   7   6     53.9556      3.7698    -54.8739    -20.2774
  17   7   6     57.1849      3.7985     49.1716     20.2220
  18   7   6     67.0890      2.6807     70.1455      1.0260
  19   7   6     39.0979      5.6112     32.4911    -28.2127
  22   7   6     60.3285      7.0828     60.0295    -25.7985
   2   8   6     71.1479      3.1555     51.7103    -48.0214
   5   8   6     46.9014      1.8695    -40.4469    -26.5747
   6   8   6     47.3204      2.2089     45.7722     13.1852
   7   8   6     35.6297      2.4129    -38.7940      5.1680
   8   8   6     48.3777      2.1352    -32.5720    -34.0154
   9   8   6     37.2289      1.9409    -15.9175    -36.3708
  14   8   6     67.1149      3.6022    -62.0937     -6.0674
  15   8   6     45.8596      3.9216     16.2994     40.8299
  16   8   6     54.7610      2.8834     47.3219    -27.0392
   3   9   6     77.9106      2.7389     77.7004     -6.3016
  11   9   6     49.8491      4.2556     10.0070     42.2840
  15   9   6     65.0939      8.1738    -18.0055     33.5803
  16   9   6     48.1401      6.7605      8.2642    -43.4201
  17   9   6     48.0644      4.6522    -10.9990    -42.3054
  18   9   6     42.0267      4.2941      2.0919    -33.5617
   5  10   6     58.5604      2.3598     -0.2745     55.9671
   7  10   6     84.0368      1.6175     21.8241    -73.7392
   8  10   6     43.4276      3.3944     -0.3319     41.2514
   9  10   6     47.6309      3.0310      9.1688     46.0412
  13  10   6     76.6853      5.3679     43.4340     54.5417
  15  10   6     44.3049      5.6503    -44.3957    -22.1619
  17  10   6     63.6782      4.9455     -7.2984     64.1521
   1  11   6     76.9502      3.6643     36.1251    -62.5807
   7  11   6     68.1470      2.1286    -43.8395    -54.9080
   8  11   6     38.3971      3.6402     -4.4520    -34.5339
  11  11   6     73.2807      4.5575     69.4119     18.3768
  12  11   6     49.8352      4.6758    -13.3515     53.3262
  17  11   6     59.1924      6.7757     44.3770     34.4859
   3  12   6     63.8501      5.7852     19.9181     53.1034
   4  12   6     48.8098      5.3467      6.9232     44.6674
   7  12   6     68.4747      2.2854    -47.6111     44.3538
   8  12   6     73.2710      2.1868     -0.2088    -73.8549
   8  13   6     47.8382      4.1002     12.9684     43.1045
   9  13   6     42.0608      4.3012     24.7624     34.5491
  20  13   6     62.6567      7.8559    -37.3085     48.8658
  22  13   6     61.3281      7.4753     58.7649    -12.5838
   3  14   6     41.3604      5.2864     30.0432     28.3944
   4  14   6     85.2608      5.2272    -62.7333    -31.6735
   8  14   6     43.4425      5.6379    -26.9670     20.3860
   6  15   6     56.7411      3.9038     32.4263     50.4329
  11  15   6     33.0923      4.4559      2.1468     39.0208
   6  16   6     61.9723      5.7236    -51.4739    -30.8667
   7  16   6     62.1559      5.0942    -44.2461    -37.2453
   9  16   6     63.9891      4.7487    -25.3761     56.1401
  12  16   6     74.9948      8.6058    -58.9808    -48.7037
  13  17   6     77.3330      9.7868    -42.4734     50.6459
   7  18   6     79.9082      7.5252     33.3882     68.8255
   2  20   6     92.3337      4.3694     91.0686     37.3342
   1   0   7     47.6033      5.3790      0.0000    -47.6456
   8   0   7     98.1766      1.8916     -0.0001     90.2959
  20   0   7     50.3181      8.6201      0.0000    -49.7812
   2   1   7     90.1142      1.9490     80.1627    -45.1834
   3   1   7     48.2038      2.2609     39.4816    -24.5745
   4   1   7     35.8300      2.8022     21.6055    -22.6274
   5   1   7     59.4608      2.4126    -35.7764    -46.2275
   6   1   7     58.3250      2.5782    -50.7887     -2.4884
   7   1   7     76.3708      1.4864    -71.8483     -9.3139
  11   1   7     45.1781      3.7227    -33.6116    -16.8486
  16   1   7     81.0096      5.6055     23.4923     67.3511
   2   2   7     49.1794      3.0663    -15.0122    -43.2760
   3   2   7     53.8573      2.2084     38.2671     38.3498
   4   2   7     82.8857      1.6300     -0.5834    -79.9397
   5   2   7     48.8885      3.2276    -17.7660     41.9043
   7   2   7     72.0966      2.6731     51.0022    -25.2214
  14   2   7     30.5635      4.8974    -20.2064     21.7610
  15   2   7     67.7944      2.5015    -57.4289    -39.1223
  16   2   7     83.8082      4.5556     30.9102    -74.7184
   0   3   7     23.5402      5.0991      0.0000     34.0588
   2   3   7     28.7597      3.8365      5.9272    -35.3382
   3   3   7     29.9608      3.4053    -15.0706    -20.5405
   4   3   7     46.6651      4.2576    -21.1010    -40.2429
   6   3   7     46.6963      2.6125    -37.1362     20.7786
   9   3   7     53.4347      2.7160    -38.8558     44.3259
  10   3   7     39.1267      2.3167      8.1833    -38.1556
  11   3   7     41.8467      2.4066     33.1317     32.0745
  14   3   7     40.6027      2.9536    -14.3580    -32.8694
  16   3   7     53.5379      3.0489     -7.3592    -48.2508
  17   3   7     52.8861      4.5428     50.6235      0.2921
  23   3   7     57.8969      7.2622    -62.1785    -12.3573
   3   4   7     37.1021      3.1673    -36.0603    -10.8473
   7   4   7     74.0299      1.9314    -63.3190    -32.0607
  10   4   7     31.9967      2.9871    -23.9465     19.8149
  11   4   7     37.6308      5.7098     17.3747     25.9387
  12   4   7     35.4098      5.4866    -32.1308     11.7154
  13   4   7     35.0029      3.1993      0.6577     35.1955
  15   4   7     55.9146      2.8445     55.0926      7.1462
   2   5   7     45.8143      2.6307     13.4205    -44.9550
   3   5   7     72.7430      2.0476     70.1893      7.5265
   6   5   7     39.2091      2.9205    -10.9168     37.1144
   7   5   7     35.4363      3.4572    -31.2009     -4.7049
   9   5   7     39.4175      3.4623     43.9261     -8.9885
  16   5   7     66.9600      5.7438     -3.8731    -54.3217
  19   5   7     43.9328      5.5131     41.2759     -5.6458
   1   6   7     20.7713      5.0547     24.1111     19.6811
   8   6   7     66.3024      6.7581     -0.8330     73.0360
  10   6   7     41.2602      3.0612     -0.0697    -37.0287
  12   6   7     51.5450      5.4726    -19.9521     41.9613
  13   6   7     99.7025      1.9451     95.2478     -4.3094
  15   6   7     66.9539      2.5576    -62.8920     -9.5822
  17   6   7     58.9989      7.7185    -15.3252    -44.9983
   1   7   7     66.8367      4.6174     54.5933     29.0392
   5   7   7     35.2144      3.0523     34.4926     -8.8094
  11   7   7     60.5497      5.9152     62.5114      7.9961
  12   7   7     57.1129      5.8039     18.8929     51.2055
  14   7   7     69.7596      2.7114      7.7411    -68.1497
  15   7   7     55.0378      3.6308    -28.4998     42.8935
  17   7   7     49.7383      4.5494     42.4991     17.6942
   1   8   7     87.2029      3.1392    -67.0370    -58.5119
   6   8   7     55.6391      2.0920    -40.1352     38.6502
   8   8   7     74.0341      2.0567     -9.2996    -74.4127
  10   8   7     66.6580      2.1012     16.9311     64.1431
  11   8   7     44.4265      7.5595     42.3316     -8.9147
   7   9   7     61.1200      2.6908     51.6703    -19.5053
   8   9   7     71.1537      2.4022    -46.8876     49.8710
   9   9   7     27.6461      4.4427     28.6955    -14.5430
  10   9   7     35.2769      3.7335    -35.4181      0.1543
  14   9   7     70.9647      8.2077     41.9954     51.4085
  21   9   7     65.7517      6.1966     70.6503    -17.2846
   3  10   7     56.3968      6.6775    -54.8975     18.9488
   6  10   7     34.6526      4.4097     32.9068    -16.1248
   7  10   7     52.8202      2.8027    -25.9133     47.8398
  11  10   7     62.2087      5.3466    -11.1394    -62.5813
   5  11   7     41.2849      4.8808     40.9781    -11.1418
   9  11   7     41.0753      4.6559      7.8846     34.3563
  11  11   7     49.0616      4.4478      9.4554     39.6413
   5  12   7     32.5998      5.9689     30.5473    -16.3755
   7  12   7     47.9488      3.5443    -16.5034     44.5671
   8  12   7     70.8588      3.0598     12.6061     63.6333
   6  13   7     44.3773      4.8669     31.6804    -27.6939
  11  13   7     31.7326      7.3910    -30.7133    -10.3671
   8  14   7     70.9421      4.0504     -7.6400    -74.0665
   2  15   7     69.5439      6.5303    -61.1837     15.5746
   8  16   7     66.0523      5.1368    -16.1590     66.6345
   8  17   7     80.3485      5.9122     22.3250    -73.0155
   2   0   8     98.9678      3.8851    -99.1698     -0.0001
  11   0   8     45.2564      4.5047     41.1733      0.0000
  12   0   8     35.8318      4.6046    -35.7366      0.0000
   3   1   8     35.4665     10.0506     38.9466     -1.7044
   4   1   8     30.3133      4.5286     25.7494    -15.4096
   5   1   8     42.4993      4.2240    -36.4562      9.9853
  12   1   8     44.2385      3.9228    -36.9833    -19.3617
   3   2   8     40.2481      5.5635    -30.9003    -25.6687
   4   2   8     55.3613      4.8049     16.1885     42.9965
   5   2   8     52.6204      5.2841    -19.8746    -52.6909
   7   2   8     55.4976      3.8091     38.8870     30.1012
   8   2   8     30.5190      4.0933     16.1156    -22.7507
  12   2   8     76.3985      3.1277    -76.0580     12.0924
  13   2   8     67.3236      3.1221     69.0719    -24.1923
  14   2   8     65.0955      4.1328    -61.8263      9.2315
  15   2   8     42.7763      5.8254    -32.2954     22.9277
  17   2   8     49.1947      4.8685    -40.8201    -36.5820
   1   3   8     54.5185      5.5598     36.4763     31.1686
   2   3   8     60.7546      4.3932    -14.1006    -56.7875
   3   3   8     46.6998      4.6445    -38.9180    -16.9449
   4   3   8     34.0996      4.6975    -22.9034    -22.7155
   6   3   8     71.3566      4.0792     39.3514     60.7851
   8   3   8     45.5300      5.1293     27.8155     26.4583
  11   3   8     56.2070      3.9033     57.8608      2.7485
  12   3   8     46.2053      4.9088     30.4907     -8.0877
  13   3   8     44.5820      5.2876     15.5385    -45.1003
  15   3   8     67.2679      4.1476    -58.6207     45.8412
   3   4   8     57.5571      4.3529     26.4665    -51.6852
   7   4   8     82.7939      2.9528    -15.8012    -72.6410
  11   4   8     57.5148      2.7908     25.7273    -56.3456
  12   4   8     61.8731      2.7586     28.4235    -52.9077
  15   4   8     36.4183      5.1015     24.1622    -24.9644
  16   4   8     44.5550      6.7282     33.2978     48.5447
  19   4   8     64.3446      6.7604    -42.0570    -43.6865
   6   5   8     52.7150      3.5115     51.2290      6.0430
  10   5   8     56.0637      3.8791    -55.2340    -20.1209
  11   5   8     34.6484      6.8485     28.1644    -13.1303
  20   5   8     67.6023      6.1562     66.8817      1.6413
   0   6   8     82.1842      4.2153     91.0511      0.0001
   4   6   8     63.1902      6.9290     60.9983      6.9407
   9   6   8     91.1125      2.8890    -32.7226    -74.2068
  15   7   8     40.3743      5.3247    -39.6443     11.1417
  17   7   8     42.9337      6.6003    -40.4362     17.2474
   6   8   8     41.3160      3.8627     34.4119     28.5926
  15   8   8     77.3664      8.1160     -4.9713     65.4933
  16   8   8     70.6169      3.8231     60.8901    -20.8655
   6   9   8     42.7304      4.3786     28.2023    -37.4226
   8   9   8     57.2766      3.4474    -50.8445    -10.6803
  10   9   8     53.3410      3.6871    -47.1397      3.1467
  11   9   8     30.8439      4.1379     21.4063     28.7653
   6  10   8     56.9199      4.2469     52.0673    -25.6676
   7  10   8     49.9925      4.0782    -27.1061    -33.3919
   9  10   8     62.0973      3.9233     34.9093     46.8686
   6  11   8     53.1129      5.1197     22.9041    -46.7429
   6  12   8     43.1312      5.8243    -30.1699     34.7523
  14  12   8     45.7302     10.4321     47.5762     21.9538
   8  13   8     71.4816      5.7302     26.8652    -58.3800
   2  14   8     66.7965      8.6196     54.1975    -10.8458
   8  14   8     68.3353      4.7879    -66.3659     -7.5917
   4  16   8     75.8719     11.0426    -28.1242    -76.3124
   8  16   8     48.5615      6.2422     -0.0476     35.5956
  12  17   8     34.4688      9.5659    -11.8267     24.7270
   6   0   9     68.5693      4.7574      0.0000    -66.9223
  10   0   9     80.8732      4.5416      0.0001    -69.1941
  11   0   9     55.7982      5.2737      0.0001    -49.1619
   9   1   9     49.3017      5.6367    -19.8179     39.0110
  10   1   9     58.6149      3.9423    -51.1098    -30.3993
  14   1   9     56.9767      4.6626     17.4433    -57.1962
   3   2   9     63.4565      5.6952     30.1884    -46.7851
   4   2   9     42.0912      7.1797     -4.0431    -37.0218
   5   2   9     50.2176      5.9788    -34.0860      4.4541
   6   2   9     70.7931      4.4016     34.7346     62.0027
   9   2   9     67.8345      5.5718    -16.3215    -50.8561
   7   3   9     56.1928      3.2764      7.9324    -56.0092
  23   3   9     78.7108      6.7903    -73.3357     35.9635
   1   4   9     92.5704      5.4176     97.2810     43.0092
  10   4   9     46.2603      5.5628    -48.4496     22.5851
  21   4   9     59.6757      7.2338    -57.6280      3.6053
   8   5   9     53.1782      4.5655     22.5431    -48.8064
  11   5   9     57.9991      6.0272     33.8659     42.5130
   8   6   9     72.5341      4.3008    -51.4298     43.0260
   9   6   9     60.9396      5.1173     49.5616      9.1243
  12   6   9     49.4036      4.9461     47.2752     13.7184
  13   6   9     40.6388      5.6391    -27.7521     46.5462
  19   7   9     59.6318      7.1830     27.5656    -54.5424
   5   8   9     84.0671      8.2199    -78.2520     21.2917
   1  10   9     95.6989      8.7457     75.0802    -60.7305
   7  10   9     36.7656      5.2341    -37.8691     13.5924
   9  10   9     66.5878      4.4479     36.0122     54.2960
  21  10   9     52.1147     10.1116    -48.2626     16.9872
   6  11   9     37.7946      5.7745    -44.2559     13.6589
  10  12   9     42.5304      7.3911     -5.6419    -41.3893
  10  14   9     54.8500      4.7872     -2.3809     53.5660
  11  15   9     47.0177      6.6808    -25.2000    -37.1680
  13  15   9     70.7332      6.4985    -53.1779     32.5689
   7   0  10     75.5359      6.0069     75.5369      0.0001
  10   0  10     93.5531      6.1659    -85.7422     -0.0001
  11   0  10     36.4470      6.3196     43.2512     -0.0001
  12   0  10    108.4860      5.3129    -99.1956      0.0000
   9   1  10     58.5906      5.7452    -17.0503     49.6641
  11   1  10     58.8666      7.7684     48.6701      5.9135
   4   2  10     62.6901      6.3509    -58.3511     34.0490
   7   4  10     65.7364      6.9427      2.9123    -62.8632
  12   6  10     48.5658      7.4498     30.0982    -36.6045
  14   6  10     70.9928      6.0097     53.0106    -35.5923
  22   7  10     66.7408      7.8714     68.2521    -14.5571
  13   8  10     51.0664      7.0892    -36.4999    -35.8647
  13  11  10     63.7373      5.3384    -34.0371     58.9391
  12   3  11     36.3052     12.1453     -3.6079    -41.0544
   5   4  11     54.4108      8.8052     36.5486    -19.9388
   8   6  11     61.3725      7.2164    -42.0509     78.1856
  12   7  11     61.9745      7.2826    -13.6431     70.0882
                                                    
